# Supplementary material for: Quantifying local stability and noise levels from time series in the US Western Interconnection blackout on 10th August 1996
Source: Nat Commun. 2025 Jul 7;16:6246. doi: 10.1038/s41467-025-60877-0 (PMC12234730; doi:10.1038/s41467-025-60877-0)
Supplement: Supplementary file 3 — Source Data [file 41467_2025_60877_MOESM3_ESM.xlsx]

## Sheet: Pre_Outage_Frequency
Time [s]	Detrended Bus Voltage Frequency [Hz]
0	-0.00852672
0.05	-0.0108464
0.1	-0.00553694
0.15	-0.0101765
0.2	-0.00730915
0.25	-0.00590691
0.3	-0.00181944
0.35	-0.00499545
0.4	-0.0105522
0.45	-0.0122029
0.5	-0.0134878
0.55	-0.0100123
0.6	-0.0132509
0.65	-0.00965389
0.7	-0.0019068
0.75	-0.00111803
0.8	-0.00429685
0.85	-0.00363077
0.9	-0.00589467
0.95	0.000325017
1	0.00507954
1.05	0.00336404
1.1	0.00506618
1.15	0.00756148
1.2	0.00474644
1.25	0.00504388
1.3	0.00711105
1.35	0.00142646
1.4	0.00703307
1.45	0.00287376
1.5	0.00237627
1.55	0.00248883
1.6	0.00760597
1.65	0.00845037
1.7	0.00599858
1.75	0.00318028
1.8	0.00280309
1.85	0.00285286
1.9	0.00387888
1.95	0.00520981
2	0.00489249
2.05	0.00298798
2.1	-0.000503711
2.15	-0.000394613
2.2	-0.000346839
2.25	0.000738257
2.3	-0.000374219
2.35	-0.00362319
2.4	-0.00784901
2.45	-0.0104882
2.5	-0.0100149
2.55	-0.00502521
2.6	-0.00632245
2.65	-0.00560579
2.7	-0.00440112
2.75	-0.00679779
2.8	-0.00766885
2.85	-0.00866223
2.9	-0.00599378
2.95	-0.00692665
3	-0.00187834
3.05	-0.00610762
3.1	-0.00453882
3.15	-0.00455719
3.2	-0.00366027
3.25	-0.00514398
3.3	-0.00546826
3.35	-0.00377861
3.4	0.000230124
3.45	0.00558139
3.5	0.00922343
3.55	0.008959
3.6	0.00509326
3.65	0.00745288
3.7	0.0113382
3.75	0.00484724
3.8	0.00537512
3.85	0.00278999
3.9	0.00301225
3.95	0.0036005
4	0.00125885
4.05	-0.00266992
4.1	0.000359106
4.15	0.00534105
4.2	0.0120928
4.25	0.0071256
4.3	0.00160887
4.35	-0.00354185
4.4	-0.00185682
4.45	-0.0027965
4.5	-0.00294292
4.55	-0.00473749
4.6	-0.0102554
4.65	-0.00973099
4.7	-0.0103665
4.75	-0.00819448
4.8	-0.0104783
4.85	-0.0119077
4.9	-0.0101635
4.95	-0.00414706
5	-0.00490566
5.05	-0.00889928
5.1	-0.0121606
5.15	-0.0125535
5.2	-0.00971171
5.25	-0.015415
5.3	-0.00988792
5.35	-0.0081452
5.4	-0.00554815
5.45	-0.00319537
5.5	-0.00236861
5.55	-0.00441064
5.6	-0.00193622
5.65	0.000843261
5.7	0.00716264
5.75	0.00798872
5.8	0.0066174
5.85	0.00732116
5.9	0.00198229
5.95	0.00610376
6	0.00894337
6.05	0.00647281
6.1	0.00534493
6.15	0.00745179
6.2	0.00693404
6.25	0.00659929
6.3	0.0025413
6.35	0.00251153
6.4	0.0016882
6.45	0.00477102
6.5	0.00559544
6.55	0.00648082
6.6	0.00571815
6.65	0.000805007
6.7	-1.88736e-05
6.75	0.000622017
6.8	0.000225233
6.85	0.00239185
6.9	0.00254424
6.95	-0.00352903
7	-0.00606234
7.05	-0.00713087
7.1	-0.00319459
7.15	-0.00731501
7.2	-0.0100317
7.25	-0.0113446
7.3	-0.00801899
7.35	-0.00304542
7.4	-0.00539614
7.45	-0.0132401
7.5	-0.0117457
7.55	-0.00866442
7.6	-0.00582733
7.65	-0.00823933
7.7	-0.00967477
7.75	-0.00976749
7.8	-0.00241397
7.85	-0.00244572
7.9	-0.00430856
7.95	-0.00653764
8	-0.00473842
8.05	-0.00177957
8.1	0.00545171
8.15	0.00792222
8.2	0.01082
8.25	0.0134125
8.3	0.00984052
8.35	0.0134096
8.4	0.00800653
8.45	0.007059
8.5	0.0049518
8.55	0.00394323
8.6	0.00513191
8.65	0.0077244
8.7	0.00695995
8.75	0.0027165
8.8	0.00500381
8.85	0.0058873
8.9	0.00976152
8.95	0.00765429
9	0.00640156
9.05	0.00447745
9.1	0.00182094
9.15	0.00374208
9.2	-0.000562373
9.25	-0.00236437
9.3	-0.00410532
9.35	-0.00273347
9.4	-0.00246024
9.45	-0.00548291
9.5	-0.0061862
9.55	-0.00548567
9.6	-0.00466305
9.65	-0.00219247
9.7	-0.00185811
9.75	-0.00420928
9.8	-0.00643837
9.85	-0.00872847
9.9	-0.00705126
9.95	-0.0100737
10	-0.00272021
10.05	-0.00134812
10.1	-0.00296672
10.15	-0.00257113
10.2	-0.00101586
10.25	0.00377432
10.3	0.00740486
10.35	0.0114016
10.4	0.0108208
10.45	0.0117048
10.5	0.0100254
10.55	0.00657603
10.6	0.00642255
10.65	0.00736774
10.7	0.00587156
10.75	0.00638957
10.8	0.00403895
10.85	0.00559463
10.9	0.0108124
10.95	0.00901124
11	0.00623352
11.05	0.00199097
11.1	0.00366888
11.15	0.00406507
11.2	0.00726891
11.25	0.00638342
11.3	0.00940421
11.35	0.00699291
11.4	0.00342197
11.45	0.00308592
11.5	0.00268887
11.55	0.00284116
11.6	-0.000485519
11.65	-0.00112662
11.7	0.000612674
11.75	-0.000882852
11.8	-0.00451459
11.85	-0.00802423
11.9	-0.00994693
11.95	-0.00448437
12	-0.00152423
12.05	-0.00430136
12.1	-0.00707846
12.15	-0.00906209
12.2	-0.00823806
12.25	-0.00240915
12.3	-0.0015851
12.35	-0.00570486
12.4	-0.0026835
12.45	-0.00356837
12.5	-0.00512459
12.55	-0.0013097
12.6	0.000185876
12.65	-0.00381169
12.7	-0.00243813
12.75	-0.00106456
12.8	0.00421528
12.85	0.00528372
12.9	0.00885463
12.95	0.0124255
13	0.0147758
13.05	0.0138301
13.1	0.0114807
13.15	0.0109013
13.2	0.00788046
13.25	0.00485969
13.3	0.00305963
13.35	0.000832331
13.4	0.0023282
13.45	0.00510583
13.5	0.00257341
13.55	0.00504587
13.6	0.00635866
13.65	0.00437557
13.7	0.00446769
13.75	-0.00105541
13.8	-0.00139051
13.85	-0.00129836
13.9	-0.00462417
13.95	-0.00398269
14	-0.00602675
14.05	-0.010207
14.1	-0.0104811
14.15	-0.00587226
14.2	-0.00516972
14.25	-0.00580994
14.3	-0.0077319
14.35	-0.0062359
14.4	-0.00968375
14.45	-0.00690602
14.5	-0.00943834
14.55	-0.00940718
14.6	-0.0167002
14.65	-0.0171574
14.7	-0.0107786
14.75	-0.010137
14.8	-0.00748138
14.85	-0.00848782
14.9	-0.00717492
14.95	-0.00458027
15	0.00131028
15.05	-0.000855812
15.1	0.000579161
15.15	-0.000671405
15.2	0.00180117
15.25	0.00109992
15.3	0.00393872
15.35	0.00213884
15.4	0.00210899
15.45	0.000492229
15.5	0.00119481
15.55	0.00330119
15.6	0.00339342
15.65	0.000311825
15.7	0.000404063
15.75	-5.29985e-05
15.8	0.00321309
15.85	0.00245086
15.9	0.0035807
15.95	0.00562609
16	0.00333799
16.05	0.00172127
16.1	0.0012032
16.15	0.000440994
16.2	0.00273055
16.25	0.00404354
16.3	0.00242687
16.35	0.00245815
16.4	0.00224532
16.45	-0.0029724
16.5	-0.00342938
16.55	-0.00437463
16.6	-0.00495366
16.65	-0.00357956
16.7	-0.0038534
16.75	-0.00699588
16.8	-0.00324137
16.85	-0.00272169
16.9	-0.00452135
16.95	-0.00699238
17	-0.00567921
17.05	-0.00747882
17.1	-0.00482286
17.15	-0.00277722
17.2	-0.00158606
17.25	0.00168033
17.3	0.00268844
17.35	-0.000942112
17.4	-0.00597643
17.45	-0.00533445
17.5	-0.00237311
17.55	0.00199207
17.6	0.00635728
17.65	0.0096239
17.7	0.00611565
17.75	0.0104199
17.8	0.0147242
17.85	0.0123147
17.9	0.00923385
17.95	0.0041999
18	0.00124118
18.05	-0.000863006
18.1	-0.00113609
18.15	0.00145954
18.2	0.00429934
18.25	0.0064678
18.3	0.00619491
18.35	0.00500655
18.4	0.00625963
18.45	0.00281305
18.5	0.00150276
18.55	-0.00444615
18.6	-0.0048408
18.65	-0.00413677
18.7	-0.0062403
18.75	-0.00571925
18.8	-0.00843301
18.85	-0.0124895
18.9	-0.0137382
18.95	-0.00992105
19	-0.00555447
19.05	-0.00295783
19.1	-0.0030467
19.15	-0.00801831
19.2	-0.00847324
19.25	-0.00947743
19.3	-0.00742977
19.35	-0.00391721
19.4	-0.00534842
19.45	-0.00848852
19.5	-0.0108961
19.55	-0.00237838
19.6	-0.00289374
19.65	0.00135173
19.7	0.00443762
19.75	0.00520426
19.8	0.00371268
19.85	0.00673779
19.9	0.00414777
19.95	0.00491475
20	0.00812326
20.05	0.00461797
20.1	0.00599559
20.15	0.00798367
20.2	0.00783561
20.25	0.00921354
20.3	0.00906567
20.35	0.00781929
20.4	0.0110286
20.45	0.0102707
20.5	0.0110998
20.55	0.00680201
20.6	0.010439
20.65	0.00730108
20.7	0.00800856
20.75	0.00688509
20.8	0.00618899
20.85	0.00567609
20.9	0.00296604
20.95	0.00489477
21	0.00395499
21.05	0.00551776
21.1	0.00439509
21.15	0.00583602
21.2	0.00434739
21.25	0.000478486
21.3	-0.00332926
21.35	-0.00359684
21.4	-0.00746538
21.45	-0.00553546
21.5	-0.00281196
21.55	-0.00179732
21.6	-0.00151498
21.65	-0.00123251
21.7	-0.00650412
21.75	-0.00945628
21.8	-0.00239853
21.85	-0.00260385
21.9	-0.00244284
21.95	-0.00301413
22	-0.00462288
22.05	-0.00385114
22.1	-0.00515447
22.15	-0.00670183
22.2	-0.00373245
22.25	-0.00271607
22.3	0.00226772
22.35	0.00340644
22.4	0.0050946
22.45	0.00495184
22.5	0.00285607
22.55	0.00356805
22.6	0.00531776
22.65	0.00853245
22.7	0.00839033
22.75	0.0114832
22.8	0.00560404
22.85	0.0063168
22.9	0.00654143
22.95	0.00627789
23	0.00442759
23.05	0.00392019
23.1	0.00469465
23.15	0.00882618
23.2	0.00685432
23.25	0.00775126
23.3	0.00346033
23.35	0.00161093
23.4	0.00104341
23.45	0.00419916
23.5	0.00180085
23.55	7.40695e-05
23.6	-0.00110328
23.65	-0.00423363
23.7	-0.00846248
23.75	-0.00567215
23.8	-0.00507897
23.85	-0.00314288
23.9	0.00092955
23.95	-0.000918299
24	-0.000934975
24.05	-0.0041864
24.1	-0.00627803
24.15	-0.00806436
24.2	-0.00631052
24.25	-0.00675382
24.3	-0.00298558
24.35	-0.00471038
24.4	-0.00545852
24.45	-0.00663379
24.5	-0.0020106
24.55	-0.000866284
24.6	0.0010716
24.65	-0.000774584
24.7	0.0043984
24.75	0.008717
24.8	0.00772567
24.85	0.00826033
24.9	0.00910027
24.95	0.00676649
25	0.00394457
25.05	0.00429657
25.1	-0.000112064
25.15	0.0025595
25.2	0.00340011
25.25	0.0048512
25.3	0.00697377
25.35	0.00512918
25.4	0.00651955
25.45	0.00357654
25.5	0.00301402
25.55	0.000498479
25.6	0.00274378
25.65	0.000716731
25.7	-0.000272615
25.75	0.00374305
25.8	0.00537842
25.85	0.0033518
25.9	0.00748984
25.95	0.00625688
26	0.00453574
26.05	0.00226537
26.1	-0.00183596
26.15	-0.002153
26.2	-0.00198166
26.25	-0.00498406
26.3	-0.00755913
26.35	-0.00793683
26.4	-0.00288231
26.45	-0.00564019
26.5	-0.00552933
26.55	-0.00608976
26.6	-0.00780977
26.65	-0.00843106
26.7	-0.00453566
26.75	-0.00509574
26.8	-0.00651022
26.85	-0.00731428
26.9	-0.0113531
26.95	-0.00800658
27	-0.00350032
27.05	-0.00399887
27.1	-0.00620632
27.15	-0.00621641
27.2	-0.0032357
27.25	-0.0012925
27.3	0.000650785
27.35	0.00332658
27.4	0.0036221
27.45	0.00788497
27.5	0.0125141
27.55	0.0103684
27.6	0.00785665
27.65	0.00430735
27.7	0.00185675
27.75	0.00117624
27.8	0.00232688
27.85	-0.0008559
27.9	-0.00409963
27.95	-0.0011177
28	0.00619781
28.05	0.00612816
28.1	0.00843894
28.15	0.00928499
28.2	0.00762866
28.25	0.00493481
28.3	-0.000749676
28.35	0.00034081
28.4	-0.0032073
28.45	-0.00400875
28.5	-0.00383357
28.55	-0.00396349
28.6	-0.00268952
28.65	-0.00251409
28.7	-0.00136204
28.75	-0.00765619
28.8	-0.0039405
28.85	-0.00504652
28.9	-0.00651866
28.95	-0.00219239
29	0.000730134
29.05	-0.0012911
29.1	-0.0037395
29.15	-0.0108265
29.2	-0.00863609
29.25	-0.00668975
29.3	-0.00761198
29.35	-0.000660603
29.4	0.000980796
29.45	0.00579611
29.5	-0.00129036
29.55	-0.00416532
29.6	-0.00166911
29.65	9.47661e-05
29.7	0.00149251
29.75	0.00795624
29.8	0.00392202
29.85	0.00605243
29.9	0.00665704
29.95	0.00445413
30	0.00597444
30.05	0.00474825
30.1	0.00364422
30.15	-2.32016e-05
30.2	0.00839442
30.25	0.00423891
30.3	0.00356249
30.35	-0.00175251
30.4	-0.00102494
30.45	0.00421931
30.5	0.00616778
30.55	0.00579699
30.6	0.00554836
30.65	0.00487258
30.7	0.00523449
30.75	0.00272785
30.8	0.00107581
30.85	0.000888705
30.9	0.00149514
30.95	0.00130823
31	-0.00107585
31.05	0.00282679
31.1	0.000259809
31.15	0.00202643
31.2	-0.00163898
31.25	-0.00158113
31.3	0.000857192
31.35	0.000549041
31.4	-0.00506907
31.45	-0.00366802
31.5	-0.00299928
31.55	-0.00104868
31.6	-0.00062387
31.65	0.00370731
31.7	-0.00148288
31.75	-0.00496397
31.8	-0.00545423
31.85	-0.00539504
31.9	-0.00539678
31.95	-0.00252975
32	-0.00124951
32.05	-0.00369229
32.1	-0.00143522
32.15	0.00246991
32.2	0.00124823
32.25	0.00100323
32.3	0.00350496
32.35	0.00582372
32.4	0.010523
32.45	0.00722678
32.5	0.00502933
32.55	0.00490721
32.6	0.00582284
32.65	0.00527375
32.7	0.000574422
32.75	-0.00107299
32.8	-0.00101129
32.85	-0.00241427
32.9	-0.000704293
32.95	0.000761685
33	0.00637821
33.05	0.00814968
33.1	0.00406192
33.15	0.00137813
33.2	0.000159328
33.25	-0.00282933
33.3	-0.00392575
33.35	-0.0062427
33.4	-0.00581293
33.45	-0.00684782
33.5	-0.00562425
33.55	0.00109266
33.6	-0.000735197
33.65	0.00158752
33.7	-0.00579418
33.75	-0.00530218
33.8	-0.00432171
33.85	-0.00395143
33.9	-0.00577825
33.95	-0.0046752
34	-0.00375509
34.05	-0.00606965
34.1	-0.00789576
34.15	-0.00868407
34.2	-0.00733597
34.25	-0.0020204
34.3	-0.00195367
34.35	-0.00109329
34.4	0.00190353
34.45	0.00276429
34.5	0.00350318
34.55	0.00460847
34.6	0.00345567
34.65	0.00920001
34.7	0.00566721
34.75	0.00195153
34.8	0.00446163
34.85	0.0044695
34.9	0.00295169
34.95	0.00515724
35	0.00717989
35.05	0.0051134
35.1	0.00554955
35.15	0.00384968
35.2	0.00239417
35.25	0.004662
35.3	0.00168103
35.35	0.00132479
35.4	0.00389844
35.45	0.00256607
35.5	0.00184426
35.55	0.00472374
35.6	0.0036972
35.65	0.00346434
35.7	0.00439136
35.75	0.0039148
35.8	0.0016074
35.85	0.000765072
35.9	-0.00129775
35.95	-0.00238376
36	-0.00414094
36.05	-0.00516548
36.1	-0.00252767
36.15	-0.000377925
36.2	0.00171101
36.25	0.00544813
36.3	0.00100676
36.35	-0.00599786
36.4	-0.00848565
36.45	-0.00486968
36.5	0.00063859
36.55	0.00327844
36.6	-0.000368093
36.65	0.0010515
36.7	0.000945442
36.75	-0.00147971
36.8	1.59735e-06
36.85	-0.00425415
36.9	-0.000758222
36.95	0.0012731
37	0.00788229
37.05	0.00777785
37.1	0.00980987
37.15	0.0129408
37.2	0.0103346
37.25	0.010109
37.3	0.0133016
37.35	0.0124661
37.4	0.0089453
37.45	0.00499746
37.5	0.00440678
37.55	0.000276299
37.6	0.00273785
37.65	0.00336857
37.7	0.00595265
37.75	0.00707209
37.8	0.00715415
37.85	0.00784681
37.9	0.00884485
37.95	0.0100873
38	0.00663016
38.05	0.00482122
38.1	0.00124247
38.15	-0.000566052
38.2	-0.00298472
38.25	-0.00613558
38.3	-0.00348789
38.35	-0.0057228
38.4	-2.29525e-05
38.45	-0.000426396
38.5	-0.000463441
38.55	-0.00342997
38.6	-0.00291732
38.65	-0.00258757
38.7	-0.00414971
38.75	0.000452891
38.8	-0.00251268
38.85	-0.0055391
38.9	-0.00716154
38.95	-0.00860069
39	-0.00509581
39.05	-0.00909806
39.1	-0.00614213
39.15	0.00169678
39.2	0.00294406
39.25	0.00254357
39.3	0.00470672
39.35	0.00155998
39.4	0.00067171
39.45	0.000577051
39.5	0.00249671
39.55	0.00423339
39.6	0.00651956
39.65	0.00550999
39.7	0.0051109
39.75	0.00666509
39.8	0.0052287
39.85	0.00544038
39.9	0.0044315
39.95	0.000981335
40	0.000827181
40.05	0.00427423
40.1	0.00454757
40.15	0.00347825
40.2	0.00466735
40.25	0.00372033
40.3	0.00899898
40.35	0.00451211
40.4	0.00680024
40.45	0.00634188
40.5	0.00441876
40.55	0.0036554
40.6	0.00167141
40.65	0.00536376
40.7	0.00344094
40.75	-7.68586e-06
40.8	0.000633103
40.85	0.0017012
40.9	-0.000770707
40.95	0.00102991
41	-0.00424951
41.05	-0.00440194
41.1	-0.00107532
41.15	-0.00165492
41.2	-0.00241762
41.25	-0.0025089
41.3	0.000817802
41.35	-0.000616237
41.4	0.00142875
41.45	-0.00287392
41.5	-0.00479624
41.55	-0.00085918
41.6	-0.00449049
41.65	-0.00128588
41.7	0.00191871
41.75	-0.00220096
41.8	-0.00455064
41.85	-0.00171235
41.9	-0.00155967
41.95	0.00310958
42	0.00423873
42.05	0.00500162
42.1	0.00814483
42.15	0.0116542
42.2	0.0104638
42.25	0.00915118
42.3	0.00704507
42.35	0.00506094
42.4	0.00295465
42.45	-0.00195935
42.5	-0.000464748
42.55	0.00121284
42.6	0.0011203
42.65	0.00255352
42.7	0.00520734
42.75	0.00499238
42.8	0.0056928
42.85	0.00254787
42.9	-0.00175685
42.95	-0.00404758
43	-0.00420222
43.05	-0.00185459
43.1	0.000492882
43.15	-0.00393472
43.2	-0.00445623
43.25	-0.010288
43.3	-0.00849053
43.35	-0.00644912
43.4	-0.0050793
43.45	-0.00425898
43.5	-0.00728408
43.55	-0.00805109
43.6	-0.00533931
43.65	-0.00348224
43.7	-0.00583682
43.75	-0.0079475
43.8	-0.0062132
43.85	-0.0115592
43.9	-0.0111071
43.95	-0.00546726
44	-0.00275737
44.05	0.000867815
44.1	0.000586475
44.15	-0.00488312
44.2	0.000999542
44.25	-0.00276161
44.3	0.00177775
44.35	0.00338714
44.4	0.0070104
44.45	0.00843611
44.5	0.00955635
44.55	0.00707521
44.6	0.00587553
44.65	0.00626245
44.7	0.000301421
44.75	0.00209154
44.8	0.0034541
44.85	0.00542668
44.9	0.00642239
44.95	0.00796709
45	0.00652073
45.05	0.00769855
45.1	0.00741118
45.15	0.00584174
45.2	0.00427196
45.25	0.00575358
45.3	-0.000516594
45.35	-0.00263673
45.4	0.00323837
45.45	0.000202005
45.5	0.000583239
45.55	-0.000866947
45.6	-0.00146299
45.65	-0.00559945
45.7	-0.00973628
45.75	-0.00831928
45.8	-0.0073299
45.85	-0.011712
45.9	-0.0140803
45.95	-0.0176696
46	-0.0110665
46.05	-0.00788176
46.1	-0.00884776
46.15	-0.0143918
46.2	-0.0145041
46.25	-0.0124195
46.3	-0.00685629
46.35	-0.00989943
46.4	-0.0136143
46.45	-0.0151934
46.5	-0.0175663
46.55	-0.0157893
46.6	-0.0108387
46.65	-0.0126025
46.7	-0.0144276
46.75	-0.00795244
46.8	-0.0112432
46.85	-0.00464672
46.9	0.000972843
46.95	-0.00616434
47	-0.00646596
47.05	0.00263145
47.1	0.00165766
47.15	0.000622462
47.2	-0.00096245
47.25	-0.00309705
47.3	-0.00645274
47.35	-0.00639085
47.4	-0.00590209
47.45	-0.00211781
47.5	0.00117783
47.55	0.00258101
47.6	-0.000166574
47.65	-0.000412097
47.7	-0.00157352
47.75	-0.00108736
47.8	0.000741219
47.85	0.000494236
47.9	6.37775e-05
47.95	-0.00286948
48	-0.0061693
48.05	-0.00751633
48.1	-0.00739887
48.15	-0.0089297
48.2	-0.00637151
48.25	-0.0100392
48.3	-0.00674931
48.35	-0.00889185
48.4	-0.00554155
48.45	-0.0051823
48.5	-0.00354163
48.55	-0.0071503
48.6	-0.011919
48.65	-0.0142465
48.7	-0.0112643
48.75	-0.0130432
48.8	-0.0123199
48.85	-0.0134279
48.9	-0.00818859
48.95	-0.00691683
49	-0.00332601
49.05	-0.00760899
49.1	-0.00682634
49.15	-0.00659326
49.2	-0.00452939
49.25	-0.00228265
49.3	0.000635232
49.35	0.000928352
49.4	0.00219782
49.45	0.00114771
49.5	-0.00271023
49.55	-0.00406596
49.6	-5.07936e-05
49.65	-0.000125186
49.7	0.00193646
49.75	0.00491342
49.8	0.00331256
49.85	0.00305431
49.9	-0.00379592
49.95	-0.00149105
50	0.000813662
50.05	0.00324028
50.1	0.00432399
50.15	0.00601789
50.2	0.00453783
50.25	0.00147073
50.3	0.00438496
50.35	0.000341058
50.4	0.000752603
50.45	0.00622998
50.5	0.00273509
50.55	0.00149842
50.6	0.0023979
50.65	6.24333e-05
50.7	-0.00135758
50.75	-0.00607354
50.8	-0.00956887
50.85	-0.00500759
50.9	-1.91177e-05
50.95	-0.000829018
51	0.00104661
51.05	-0.00250992
51.1	-0.00710404
51.15	-0.00608294
51.2	-0.00054525
51.25	-0.000683817
51.3	-0.00167685
51.35	-0.00358539
51.4	-0.00219799
51.45	-0.00221439
51.5	-0.00357351
51.55	-0.00334566
51.6	-0.0002491
51.65	0.00223718
51.7	0.00130558
51.75	0.00220509
51.8	0.00145675
51.85	0.00131885
51.9	0.00398868
51.95	0.00324066
52	0.0114649
52.05	0.0114496
52.1	0.00533084
52.15	0.00226399
52.2	0.00249319
52.25	0.00235634
52.3	0.000449629
52.35	-0.00102968
52.4	-0.00134913
52.45	0.00303132
52.5	0.00234603
52.55	0.00648271
52.6	0.0103755
52.65	0.00962973
52.7	0.00748041
52.75	0.00478199
52.8	0.00574592
52.85	-0.000736217
52.9	0.000106097
52.95	-0.000882386
53	-3.9563e-05
53.05	-0.0011496
53.1	0.000731351
53.15	-1.19455e-05
53.2	0.00327336
53.25	0.00149303
53.3	-0.00187394
53.35	-0.00273818
53.4	-1.03327e-06
53.45	0.00188193
53.5	0.00223931
53.55	0.00210873
53.6	-0.000157743
53.65	-0.000592841
53.7	-0.00243142
53.75	-0.00408657
53.8	-0.00342203
53.85	-1.05713e-05
53.9	0.00224157
53.95	0.00772893
54	0.0042445
54.05	0.00796257
54.1	0.00533336
54.15	0.00563421
54.2	0.0062406
54.25	0.00880052
54.3	0.00525732
54.35	0.0100763
54.4	0.00384835
54.45	0.00708124
54.5	0.00854452
54.55	0.00872646
54.6	0.0104957
54.65	0.0110447
54.7	0.0139135
54.75	0.0066508
54.8	0.00543102
54.85	0.00457788
54.9	0.00598348
54.95	0.00268981
55	0.00598837
55.05	0.00684597
55.1	0.00678848
55.15	0.00789109
55.2	0.0117407
55.25	0.0120508
55.3	0.0109575
55.35	0.0103529
55.4	0.0106033
55.45	0.00865691
55.5	0.00841993
55.55	0.00507062
55.6	0.00538387
55.65	0.00264583
55.7	0.00131207
55.75	-0.000143298
55.8	0.003956
55.85	0.00506503
55.9	0.00556419
55.95	0.00191343
56	0.000338332
56.05	0.000472671
56.1	0.00158404
56.15	0.000742771
56.2	-0.000769419
56.25	0.000221305
56.3	0.00127354
56.35	0.00220417
56.4	-0.00193066
56.45	-0.00130429
56.5	-0.00421749
56.55	-0.00310189
56.6	-0.000398906
56.65	0.00480698
56.7	0.00860952
56.75	0.00954389
56.8	0.00938007
56.85	0.00720258
56.9	0.0120446
56.95	0.00925766
57	0.00879051
57.05	0.00252551
57.1	0.00175412
57.15	-0.000908911
57.2	0.00125029
57.25	0.0038372
57.3	0.0045935
57.35	0.00358024
57.4	0.00732817
57.45	0.0056444
57.5	0.00676869
57.55	0.00581822
57.6	0.000717796
57.65	-0.000475951
57.7	0.00144354
57.75	0.00348554
57.8	0.00381897
57.85	0.000856931
57.9	-0.00192159
57.95	-0.00451658
58	-0.00344905
58.05	0.00140307
58.1	0.00332591
58.15	0.00531018
58.2	0.00576898
58.25	0.00366468
58.3	-0.000270269
58.35	0.00275318
58.4	-0.00264584
58.45	-0.00261234
58.5	-0.00282261
58.55	0.00282688
58.6	0.00377702
58.65	0.00185888
58.7	-0.000547174
58.75	-0.000694573
58.8	0.00288153
58.85	0.00413863
58.9	0.00618953
58.95	0.00506695
59	0.0072406
59.05	0.0105743
59.1	0.0111006
59.15	0.00839247
59.2	0.0146568
59.25	0.0076158
59.3	0.00533583
59.35	0.00299515
59.4	0.00193649
59.45	0.00392988
59.5	0.00274975
59.55	0.00773445
59.6	0.00594453
59.65	0.00757287
59.7	0.0057835
59.75	0.00625272
59.8	0.00141213
59.85	0.000233902
59.9	-0.000150604
59.95	0.00184549
60	0.00695463
60.05	0.00321391
60.1	0.00337968
60.15	-0.00170334
60.2	-0.00220851
60.25	-0.00533797
60.3	1.66768e-05
60.35	-0.00103716
60.4	4.54321e-05
60.45	-0.00344942
60.5	-0.00651683
60.55	-0.00738678
60.6	-0.00734103
60.65	-0.00546406
60.7	-0.00444141
60.75	-0.00604311
60.8	-0.00752258
60.85	-0.00747601
60.9	-0.00608652
60.95	-0.00683312
61	-0.00641991
61.05	-0.00789867
61.1	-0.00766831
61.15	-0.00755991
61.2	-0.00208029
61.25	-0.00288717
61.3	-0.0018629
61.35	-0.0042565
61.4	-0.0100069
61.45	-0.00544234
61.5	-0.000755609
61.55	0.00222222
61.6	0.00159906
61.65	0.00219667
61.7	0.00670059
61.75	0.00339209
61.8	0.00612611
61.85	0.00654085
61.9	0.00994635
61.95	0.00749251
62	0.0077853
62.05	0.00417186
62.1	0.00122983
62.15	-0.000674589
62.2	-0.00196863
62.25	-0.000760227
62.3	0.00264544
62.35	0.00544076
62.4	0.00744261
62.45	0.00639269
62.5	0.00485446
62.55	0.00392656
62.6	0.00183897
62.65	-0.00146936
62.7	0.000227158
62.75	-9.05373e-05
62.8	-0.00107964
62.85	-0.00286227
62.9	-0.00733051
62.95	-0.006916
63	-0.00137461
63.05	-0.0029744
63.1	-0.00109526
63.15	-0.00281727
63.2	-0.00569905
63.25	-0.00522399
63.3	-0.00249073
63.35	-0.00366383
63.4	-0.00715636
63.45	-0.00887898
63.5	-0.0103576
63.55	-0.00530554
63.6	-0.00690645
63.65	-0.00710369
63.7	-0.00644656
63.75	-0.00304299
63.8	-0.00220304
63.85	-0.00447603
63.9	0.000147787
63.95	-0.00163722
64	0.000483846
64.05	-0.00215598
64.1	-0.00253767
64.15	0.00635781
64.2	0.00542645
64.25	0.00547148
64.3	0.00283077
64.35	-5.42623e-05
64.4	0.00176022
64.45	0.00229278
64.5	0.00441205
64.55	0.00268591
64.6	0.00144783
64.65	0.00106403
64.7	-0.002799
64.75	-0.000863911
64.8	0.00204753
64.85	0.00501977
64.9	0.00201035
64.95	-0.000511037
65	-0.00083539
65.05	-0.0023807
65.1	0.00126174
65.15	0.000509391
65.2	0.00116059
65.25	0.00205566
65.3	-0.00351924
65.35	0.000243962
65.4	-0.00160834
65.45	-0.00236227
65.5	-0.00525273
65.55	-0.00704483
65.6	-0.0107903
65.65	-0.00538086
65.7	-0.00149756
65.75	-0.00322978
65.8	-0.0035585
65.85	-0.00724444
65.9	-0.0084893
65.95	-0.00399715
66	-0.000665
66.05	-0.00361978
66.1	-0.00645279
66.15	-0.00702783
66.2	-0.00424626
66.25	-0.00244159
66.3	-0.00472659
66.35	-0.00688986
66.4	-0.00270581
66.45	-0.00261145
66.5	0.00193813
66.55	0.00184869
66.6	-0.00123183
66.65	-0.00126092
66.7	0.00224966
66.75	0.00771302
66.8	0.00664525
66.85	0.00612644
66.9	0.00194517
66.95	-0.00278579
67	-0.00116946
67.05	8.02739e-05
67.1	0.00108551
67.15	7.621e-05
67.2	-0.00154383
67.25	-0.000966993
67.3	0.0027833
67.35	0.00427488
67.4	0.00637643
67.45	0.00621928
67.5	-0.00168973
67.55	-0.00239699
67.6	-0.00170084
67.65	-0.000699928
67.7	-0.00220186
67.75	-0.00938048
67.8	-0.00758734
67.85	-0.00786981
67.9	-0.00680992
67.95	-0.00715425
68	-0.00798729
68.05	-0.00845456
68.1	-0.00513807
68.15	-0.00475171
68.2	-0.00790582
68.25	-0.00996172
68.3	-0.00890526
68.35	-0.00742199
68.4	-0.00691572
68.45	-0.0106213
68.5	-0.00895628
68.55	-0.00790202
68.6	-0.00758065
68.65	-0.00225484
68.7	-0.00468095
68.75	0.00204776
68.8	0.000353171
68.85	0.000550218
68.9	0.00141819
68.95	-0.000399846
69	0.000528248
69.05	0.00536213
69.1	0.00543479
69.15	0.00526286
69.2	0.00606701
69.25	-0.00204043
69.3	-0.00343447
69.35	-0.000312378
69.4	0.000856119
69.45	0.0042214
69.5	0.00471756
69.55	0.00106284
69.6	-0.00271444
69.65	-0.00124317
69.7	-0.00245792
69.75	0.0026745
69.8	0.00121467
69.85	-0.00225983
69.9	-0.00127923
69.95	-0.00011603
70	0.00190117
70.05	0.0028803
70.1	-0.00236665
70.15	-0.00431819
70.2	-0.000471877
70.25	-0.00144783
70.3	-0.00169186
70.35	-0.00547642
70.4	-0.00627077
70.45	-0.00730975
70.5	-0.00865438
70.55	-0.0105488
70.6	-0.0121386
70.65	-0.0080526
70.7	-0.00341778
70.75	-0.00482593
70.8	-0.00928636
70.85	-0.00929172
70.9	-0.00648996
70.95	-0.00539767
71	-0.00589278
71.05	-0.00596116
71.1	-0.009448
71.15	-0.00646562
71.2	-0.00195785
71.25	-0.000441281
71.3	-0.00350285
71.35	-0.00571042
71.4	-0.00327981
71.45	0.00519278
71.5	0.00505892
71.55	0.00687769
71.6	0.00277555
71.65	0.00422712
71.7	0.00433545
71.75	0.00541984
71.8	0.00461165
71.85	0.00520678
71.9	0.00220036
71.95	-0.0028207
72	-0.00356979
72.05	-0.00444142
72.1	-0.00220074
72.15	0.00333535
72.2	0.00124156
72.25	-0.00359929
72.3	0.000775692
72.35	0.00307501
72.4	0.000674136
72.45	-0.00514517
72.5	-0.00699767
72.55	-0.00897269
72.6	-0.00795747
72.65	-0.00456232
72.7	-0.007027
72.75	-0.0117505
72.8	-0.0147044
72.85	-0.00911378
72.9	-0.00651441
72.95	-0.0106294
73	-0.0113878
73.05	-0.00940012
73.1	-0.00539873
73.15	-0.00554816
73.2	-0.012534
73.25	-0.0137829
73.3	-0.00892876
73.35	-0.00718784
73.4	-0.0121612
73.45	-0.0128015
73.5	-0.00898668
73.55	-0.00730849
73.6	-0.00672934
73.65	-0.00309885
73.7	-0.00606055
73.75	1.0525e-05
73.8	0.00132047
73.85	0.00299622
73.9	0.00125362
73.95	0.00201306
74	0.00380972
74.05	-0.000192349
74.1	0.00355667
74.15	0.00413148
74.2	0.00702527
74.25	-0.000640393
74.3	0.000665745
74.35	1.83996e-05
74.4	0.00730527
74.45	0.00275095
74.5	-0.00107128
74.55	0.00175898
74.6	-0.000477022
74.65	-0.00143161
74.7	-0.00189824
74.75	-0.000534151
74.8	0.00174513
74.85	0.00286443
74.9	0.000809586
74.95	-0.00484662
75	-0.00543723
75.05	-0.00285431
75.1	-0.00155342
75.15	-0.00171766
75.2	-0.00707016
75.25	-0.0116295
75.3	-0.0087428
75.35	-0.00939642
75.4	-0.0116372
75.45	-0.0100941
75.5	-0.00934471
75.55	-0.00975522
75.6	-0.00540524
75.65	-0.0086849
75.7	-0.015871
75.75	-0.0121321
75.8	-0.00875965
75.85	-0.00917157
75.9	-0.0157482
75.95	-0.0156723
76	-0.0138876
76.05	-0.00520605
76.1	-0.00824346
76.15	-0.00883966
76.2	-0.0071167
76.25	-0.00746913
76.3	-0.00367132
76.35	-0.00139956
76.4	-0.00242384
76.45	0.00100728
76.5	0.00114237
76.55	0.0050615
76.6	0.0114219
76.65	0.0121059
76.7	0.0107146
76.75	0.00462346
76.8	0.00603956
76.85	0.00220653
76.9	0.00148618
76.95	0.00436682
77	0.00614873
77.05	0.00847989
77.1	0.0130693
77.15	0.0117381
77.2	0.0142521
77.25	0.00797704
77.3	0.00688988
77.35	0.00336128
77.4	0.00117541
77.45	0.00100366
77.5	3.84087e-05
77.55	0.00102627
77.6	0.000671325
77.65	0.000438441
77.7	-0.00602005
77.75	-0.00655814
77.8	-0.000321309
77.85	-0.00140869
77.9	-0.000603981
77.95	-0.00346137
78	-0.00332801
78.05	-0.00459843
78.1	-0.00489224
78.15	-0.00390427
78.2	-0.0023059
78.25	-0.00363716
78.3	-0.00753184
78.35	-0.00843574
78.4	-0.00476193
78.45	-5.04624e-05
78.5	-0.000404825
78.55	-2.66915e-05
78.6	-0.00184572
78.65	0.00134024
78.7	-0.00121101
78.75	0.00429448
78.8	0.00497831
78.85	0.0123761
78.9	0.0120836
78.95	0.00953294
79	0.00771482
79.05	0.00626304
79.1	0.00731387
79.15	0.00433651
79.2	0.00593694
79.25	0.00540129
79.3	0.00675789
79.35	0.00591737
79.4	0.0122792
79.45	0.00887554
79.5	0.0115146
79.55	0.0103696
79.6	0.00745474
79.65	0.0076529
79.7	0.00638643
79.75	0.00438772
79.8	0.00763824
79.85	0.00643339
79.9	0.0060222
79.95	0.00756437
80	0.00739776
80.05	0.00558343
80.1	-0.0027004
80.15	-0.00250012
80.2	-0.000834778
80.25	-0.00222095
80.3	-0.00372896
80.35	-0.000781154
80.4	-0.00247178
80.45	-0.00196488
80.5	-0.00457053
80.55	-0.0069318
80.6	-0.00666828
80.65	-0.00286446
80.7	0.000817545
80.75	0.0011429
80.8	-5.73606e-05
80.85	-0.00302735
80.9	-0.0048374
80.95	-0.00615888
81	-0.000522078
81.05	0.00126979
81.1	0.00171918
81.15	-0.00118808
81.2	0.00237468
81.25	-0.0012644
81.3	0.00364175
81.35	0.00622886
81.4	0.00460485
81.45	0.00957294
81.5	0.0136868
81.55	0.0113313
81.6	0.0112955
81.65	0.0105275
81.7	0.00567052
81.75	0.00496424
81.8	0.00261031
81.85	0.00214881
81.9	0.0015045
81.95	0.00415643
82	0.00308554
82.05	0.00482259
82.1	0.00826896
82.15	0.00811457
82.2	0.00600738
82.25	0.00579262
82.3	0.00197711
82.35	0.00145783
82.4	-0.00388288
82.45	-0.00379113
82.5	-0.0030887
82.55	-6.65901e-05
82.6	-0.00351388
82.65	-0.00140663
82.7	-0.00186254
82.75	0.00012331
82.8	-0.00613025
82.85	-0.00438787
82.9	-0.00142446
82.95	-0.00255006
83	-0.00166116
83.05	-0.0069975
83.1	-0.00928173
83.15	-0.00656073
83.2	-0.00322905
83.25	-0.000995662
83.3	0.00319119
83.35	0.00396041
83.4	0.00668311
83.45	0.00391298
83.5	0.00352356
83.55	0.00636934
83.6	0.00482094
83.65	0.00766742
83.7	0.00496003
83.75	0.00902789
83.8	0.00760293
83.85	0.0112442
83.9	0.00878234
83.95	0.00442872
84	0.0112449
84.05	0.0111034
84.1	0.0113894
84.15	0.0112486
84.2	0.0106808
84.25	0.00724477
84.3	0.00814253
84.35	0.00543955
84.4	0.00646004
84.45	0.00619913
84.5	0.00477888
84.55	0.00146687
84.6	0.00273283
84.65	0.00204597
84.7	0.00569295
84.75	0.00329776
84.8	-0.0025761
84.85	-0.00118646
84.9	-0.00419103
84.95	-0.00682907
85	-0.00574364
85.05	-0.00368134
85.1	-0.00534187
85.15	-0.00199722
85.2	0.00134776
85.25	0.00158025
85.3	-0.00129975
85.35	-0.00778053
85.4	-0.00522779
85.45	-0.00243061
85.5	0.00134345
85.55	0.00224916
85.6	-0.0011173
85.65	-0.00222517
85.7	-0.00192892
85.75	-0.00468413
85.8	-0.0078663
85.85	-0.00451741
85.9	0.0011511
85.95	0.00340193
86	0.00424926
86.05	0.00552411
86.1	0.00295403
86.15	0.00337495
86.2	0.00593239
86.25	0.00842908
86.3	0.00842361
86.35	0.00768599
86.4	0.00627725
86.45	0.00230533
86.5	0.00504753
86.55	0.00614206
86.6	0.00693169
86.65	0.00143494
86.7	0.00753515
86.75	0.00472449
86.8	0.00710207
86.85	0.0054516
86.9	0.00355725
86.95	0.0022735
87	0.00135621
87.05	-0.00065946
87.1	-0.000355557
87.15	-0.00261488
87.2	-0.00292083
87.25	-0.00499657
87.3	-0.00823172
87.35	-0.0081097
87.4	-0.00597329
87.45	-0.00334835
87.5	-0.00139457
87.55	-0.00182094
87.6	-0.00310158
87.65	-0.00200162
87.7	-0.00395318
87.75	0.000626247
87.8	-0.00254559
87.85	-0.00559512
87.9	-0.00504336
87.95	-0.00601727
88	-0.00332885
88.05	-0.00204402
88.1	0.00259794
88.15	0.000282124
88.2	0.00394795
88.25	-0.00117508
88.3	-0.000621645
88.35	0.000420274
88.4	-0.000734875
88.45	0.00079572
88.5	0.00592758
88.55	0.000500559
88.6	0.00355762
88.65	0.00515003
88.7	0.0009443
88.75	0.00333054
88.8	0.0041911
88.85	0.00236629
88.9	0.00151822
88.95	0.000304125
89	0.00269128
89.05	0.00581104
89.1	0.00679476
89.15	0.00313996
89.2	0.00369675
89.25	0.0040706
89.3	0.0035291
89.35	0.000729443
89.4	0.00159207
89.45	0.00239383
89.5	0.00411127
89.55	0.00619508
89.6	0.00815696
89.65	0.00273375
89.7	0.00390246
89.75	0.00147026
89.8	-0.0056615
89.85	-0.0072389
89.9	-0.0074734
89.95	-0.00618188
90	-0.000251551
90.05	-0.00109598
90.1	-0.00413755
90.15	-0.00388309
90.2	-0.00393369
90.25	-0.0047776
90.3	-0.00525518
90.35	-0.00103291
90.4	-0.0014492
90.45	0.00301745
90.5	0.000709314
90.55	-0.00190388
90.6	-0.00238073
90.65	-0.00438334
90.7	-0.00522617
90.75	-0.000758816
90.8	0.00328139
90.85	0.00555169
90.9	0.00745589
90.95	0.00435531
91	0.00394039
91.05	0.00706561
91.1	0.0109233
91.15	0.00544279
91.2	0.00362444
91.25	-0.000635202
91.3	0.000903591
91.35	0.00177108
91.4	0.00154002
91.45	-0.000277853
91.5	0.0016275
91.55	0.0045095
91.6	0.00537742
91.65	0.00728301
91.7	0.00290207
91.75	0.000962614
91.8	-0.00103781
91.85	0.00288225
91.9	-0.000704933
91.95	0.001018
92	-0.00610911
92.05	-0.00524056
92.1	-0.00174743
92.15	-0.00454086
92.2	-0.00275659
92.25	-0.00213194
92.3	-0.00144619
92.35	-0.00228627
92.4	-0.00123421
92.45	-0.00439353
92.5	-0.00291413
92.55	-0.00161779
92.6	-0.00178626
92.65	-0.00287021
92.7	-0.00212306
92.75	-0.00290175
92.8	-0.0055725
92.85	0.000545829
92.9	0.0031852
92.95	0.00594669
93	0.0052292
93.05	0.00158204
93.1	0.00519809
93.15	0.00582345
93.2	0.00168808
93.25	0.00170312
93.3	0.00757756
93.35	0.00466296
93.4	0.00693636
93.45	0.00597491
93.5	0.00702763
93.55	0.00704277
93.6	0.00437239
93.65	0.00542515
93.7	0.0038534
93.75	0.00234268
93.8	0.00247993
93.85	0.00310545
93.9	0.000313021
93.95	0.00270856
94	0.00473789
94.05	0.00548547
94.1	0.00434094
94.15	0.00545471
94.2	0.00162462
94.25	-0.00196134
94.3	-0.00145798
94.35	-0.00284674
94.4	0.00156283
94.45	0.0011506
94.5	0.00220319
94.55	-0.00315294
94.6	-0.00557941
94.65	-0.00672418
94.7	-0.00591586
94.75	-0.00303238
94.8	-0.000637229
94.85	-0.00147697
94.9	-0.0048192
94.95	-0.009077
95	-0.00637685
95.05	-0.00495848
95.1	-0.00170909
95.15	-0.00651639
95.2	-0.00540334
95.25	-0.00569414
95.3	-0.00433706
95.35	-0.00572662
95.4	-0.00186721
95.45	0.000649366
95.5	-0.00202211
95.55	-0.00383916
95.6	-0.00150588
95.65	0.00229219
95.7	0.00206187
95.75	0.0051884
95.8	0.00758245
95.85	0.00954918
95.9	0.00876924
95.95	0.00493747
96	-0.000786474
96.05	-0.00199388
96.1	-0.00600899
96.15	-0.00733863
96.2	-0.00457901
96.25	0.000255708
96.3	0.000817883
96.35	0.000281335
96.4	-0.0026967
96.45	-0.00250101
96.5	-0.00419751
96.55	-0.00467339
96.6	-0.00307417
96.65	-0.00367233
96.7	-0.0062237
96.75	-0.0109114
96.8	-0.0111437
96.85	-0.0109488
96.9	-0.00733613
96.95	-0.00982706
97	-0.00890013
97.05	-0.00968231
97.1	-0.00759596
97.15	-0.0028852
97.2	-0.000432871
97.25	-0.00182588
97.3	-0.00620976
97.35	-0.00833546
97.4	-0.00850817
97.45	-0.00514098
97.5	-0.00220117
97.55	-0.00115358
97.6	-0.00407342
97.65	-0.00113402
97.7	0.00204937
97.75	0.00327949
97.8	0.000603209
97.85	0.00543412
97.9	0.00916624
97.95	0.0113723
98	0.00747475
98.05	0.0108402
98.1	0.00883441
98.15	0.0107957
98.2	0.00622613
98.25	0.00397571
98.3	0.00788969
98.35	0.00631033
98.4	0.0066229
98.45	0.00473804
98.5	0.00682029
98.55	0.00591165
98.6	0.00262246
98.65	0.00195761
98.7	-0.000782617
98.75	-4.40248e-05
98.8	0.00264751
98.85	0.0015547
98.9	0.00272001
98.95	0.00126062
99	0.00266967
99.05	-0.00141462
99.1	-0.00330185
99.15	-0.00415167
99.2	-0.00341479
99.25	-0.0028612
99.3	-0.00365059
99.35	-0.0039519
99.4	-0.00754932
99.45	-0.0118183
99.5	-0.00900748
99.55	-0.00149713
99.6	-0.00228778
99.65	-0.00436039
99.7	-0.00832531
99.75	-0.011497
99.8	-0.00813813
99.85	-0.00331465
99.9	-0.0049611
[truncated: 21,101 more rows]

## Sheet: Post_Outage_Frequency
Reconstructed Time [s]	Detrended Bus Voltage Frequency [Hz]	Data Including Outliers [Hz]
0	0.0014818	0.0014818
6.40955	0.00281679	0.00281679
12.8191	0.0043049	0.0043049
19.2287	0.00498801	0.00498801
25.6382	0.00614947	0.00614947
32.0478	0.00698008	0.00698008
38.4573	0.00719956	0.00719956
44.8669	0.00722829	0.00722829
51.2764	0.00735817	0.00735817
57.686	0.00701693	0.00701693
64.0955	0.00675997	0.00675997
70.5051	0.0056368	0.0056368
76.9146	0.00311017	0.00311017
83.3242	0.00147986	0.00147986
89.7337	0.00148105	0.00148105
96.1433	0.00151038	0.00151038
102.553	0.00212308	0.00212308
108.962	0.00237127	0.00237127
115.372	0.00203064	0.00203064
121.781	0.0019257	0.0019257
128.191	0.00212922	0.00212922
134.601	0.00293298	0.00293298
141.01	0.00309169	0.00309169
147.42	0.00324972	0.00324972
153.829	0.00405439	0.00405439
160.239	0.00526773	0.00526773
166.648	0.00538166	0.00538166
173.058	0.00716602	0.00716602
179.467	0.00789831	0.00789831
185.877	0.00815232	0.00815232
192.287	0.00712764	0.00712764
198.696	0.0064386	0.0064386
205.106	0.00424825	0.00424825
211.515	0.00256749	0.00256749
217.925	0.00169092	0.00169092
224.334	-0.000764218	-0.000764218
230.744	-0.00225665	-0.00225665
237.153	-0.00359522	-0.00359522
243.563	-0.00400856	-0.00400856
249.973	-0.00472507	-0.00472507
256.382	-0.00513893	-0.00513893
262.792	-0.0054803	-0.0054803
269.201	-0.00518792	-0.00518792
275.611	-0.00486766	-0.00486766
282.02	-0.00251131	-0.00251131
288.43	-0.00110301	-0.00110301
294.839	0.00156336	0.00156336
301.249	0.00365891	0.00365891
307.658	0.00453407	0.00453407
314.068	0.0050275	0.0050275
320.478	0.00536349	0.00536349
326.887	0.00389093	0.00389093
333.297	0.00203002	0.00203002
339.706	-0.00167841	-0.00167841
346.116	-0.0031603	-0.0031603
352.525	-0.00387961	-0.00387961
358.935	-0.00329778	-0.00329778
365.344	-0.00327752	-0.00327752
371.754	-0.00264038	-0.00264038
378.164	-0.00200108	-0.00200108
384.573	-0.00192768	-0.00192768
390.983	-0.0015722	-0.0015722
397.392	-0.00188957	-0.00188957
403.802	-0.00230889	-0.00230889
410.211	-0.00234103	-0.00234103
416.621	-0.00183527	-0.00183527
423.03	-0.00245744	-0.00245744
429.44	-0.00300923	-0.00300923
435.85	-0.00332182	-0.00332182
442.259	-0.00388946	-0.00388946
448.669	-0.00335215	-0.00335215
455.078	-0.00303429	-0.00303429
461.488	-0.0033793	-0.0033793
467.897	-0.00335983	-0.00335983
474.307	-0.00351515	-0.00351515
480.716	-0.00312086	-0.00312086
487.126	-0.00389542	-0.00389542
493.535	-0.00453903	-0.00453903
499.945	-0.00292398	-0.00292398
506.355	-0.00164101	-0.00164101
512.764	-0.000240883	-0.000240883
519.174	0.00105693	0.00105693
525.583	0.000437165	0.000437165
531.993	-7.20544e-06	-7.20544e-06
538.402	-0.00095169	-0.00095169
544.812	-0.00223636	-0.00223636
551.221	-0.00257397	-0.00257397
557.631	-0.00285189	-0.00285189
564.041	-0.00430302	-0.00430302
570.45	-0.00416855	-0.00416855
576.86	-0.00148515	-0.00148515
583.269	-0.00126392	-0.00126392
589.679	-0.000463232	-0.000463232
596.088	-0.000448423	-0.000448423
602.498	-0.000715844	-0.000715844
608.907	-0.000411458	-0.000411458
615.317	-0.00266121	-0.00266121
621.727	-0.004553	-0.004553
628.136	-0.00449304	-0.00449304
634.546	-0.00448599	-0.00448599
640.955	-0.00484966	-0.00484966
647.365	-0.00488405	-0.00488405
653.774	-0.00409486	-0.00409486
660.184	-0.00118731	-0.00118731
666.593	0.00033369	0.00033369
673.003	0.00145014	0.00145014
679.412	0.00114893	0.00114893
685.822	0.00025307	0.00025307
692.232	-0.000861643	-0.000861643
698.641	-0.000954224	-0.000954224
705.051	-0.00150102	-0.00150102
711.46	-0.0018479	-0.0018479
717.87	-0.00176894	-0.00176894
724.279	-0.000671378	-0.000671378
730.689	0.00170834	0.00170834
737.098	0.00403582	0.00403582
743.508	0.00391912	0.00391912
749.918	0.0054759	0.0054759
756.327	0.00548266	0.00548266
762.737	0.00520204	0.00520204
769.146	0.00471117	0.00471117
775.556	0.00272451	0.00272451
781.965	0.00265334	0.00265334
788.375	0.00183406	0.00183406
794.784	0.00162902	0.00162902
801.194	0.000889178	0.000889178
807.603	-0.000114953	-0.000114953
814.013	-0.00346304	-0.00346304
820.423	-0.00390237	-0.00390237
826.832	-0.00436049	-0.00436049
833.242	-0.00434366	-0.00434366
839.651	-0.00416757	-0.00416757
846.061	-0.00435875	-0.00435875
852.47	-0.00511391	-0.00511391
858.88	-0.00780028	-0.00780028
865.289	-0.00696162	-0.00696162
871.699	-0.00558194	-0.00558194
878.109	-0.00521521	-0.00521521
884.518	-0.00521609	-0.00521609
890.928	-0.00561834	-0.00561834
897.337	-0.00702499	-0.00702499
903.747	-0.0100093	-0.0100093
910.156	-0.0108131	-0.0108131
916.566	-0.0103033	-0.0103033
922.975	-0.0102943	-0.0102943
929.385	-0.00865629	-0.00865629
935.795	-0.00798874	-0.00798874
942.204	-0.00674173	-0.00674173
948.614	-0.00351838	-0.00351838
955.023	-0.00299786	-0.00299786
961.433	-0.00251346	-0.00251346
967.842	-0.0037853	-0.0037853
974.252	-0.00362656	-0.00362656
980.661	-0.00400353	-0.00400353
987.071	-0.0034213	-0.0034213
993.48	-0.00255907	-0.00255907
999.89	-0.00303175	-0.00303175
1006.3	-0.00319653	-0.00319653
1012.71	-0.00475519	-0.00475519
1019.12	-0.00990654	-0.00990654
1025.53	-0.0108144	-0.0108144
1031.94	-0.0109065	-0.0109065
1038.35	-0.0114425	-0.0114425
1044.76	-0.0132573	-0.0132573
1051.17	-0.0141922	-0.0141922
1057.58	-0.0147284	-0.0147284
1063.99	-0.0147307	-0.0147307
1070.4	-0.0149343	-0.0149343
1076.8	-0.0148232	-0.0148232
1083.21	-0.0150366	-0.0150366
1089.62	-0.0152331	-0.0152331
1096.03	-0.0151588	-0.0151588
1102.44	-0.0151718	-0.0151718
1108.85	-0.0166368	-0.0166368
1115.26	-0.0165177	-0.0165177
1121.67	-0.0165258	-0.0165258
1128.08	-0.0168619	-0.0168619
1134.49	-0.0162671	-0.0162671
1140.9	-0.013762	-0.013762
1147.31	-0.0126509	-0.0126509
1153.72	-0.0129636	-0.0129636
1160.13	-0.0115144	-0.0115144
1166.54	-0.0126711	-0.0126711
1172.95	-0.0131058	-0.0131058
1179.36	-0.0146363	-0.0146363
1185.77	-0.0156659	-0.0156659
1192.18	-0.0166352	-0.0166352
1198.59	-0.0169713	-0.0169713
1205	-0.0171671	-0.0171671
1211.41	-0.0172203	-0.0172203
1217.81	-0.017475	-0.017475
1224.22	-0.0171379	-0.0171379
1230.63	-0.0173102	-0.0173102
1237.04	-0.0170859	-0.0170859
1243.45	-0.0199673	-0.0199673
1249.86	-0.0209368	-0.0209368
1256.27	-0.0218139	-0.0218139
1262.68	-0.0235161	-0.0235161
1269.09	-0.0245414	-0.0245414
1275.5	-0.0250227	-0.0250227
1281.91	-0.0257409	-0.0257409
1288.32	-0.0259628	-0.0259628
1294.73	-0.0260505	-0.0260505
1301.14	-0.0270704	-0.0270704
1307.55	-0.0278399	-0.0278399
1313.96	-0.0281121	-0.0281121
1320.37	-0.0286039	-0.0286039
1326.78	-0.0283136	-0.0283136
1333.19	-0.028146	-0.028146
1339.6	-0.0278471	-0.0278471
1346.01	-0.026536	-0.026536
1352.42	-0.026779	-0.026779
1358.82	-0.0263229	-0.0263229
1365.23	-0.0267788	-0.0267788
1371.64	-0.0270034	-0.0270034
1378.05	-0.0272009	-0.0272009
1384.46	-0.0274209	-0.0274209
1390.87	-0.0276488	-0.0276488
1397.28	-0.0276716	-0.0276716
1403.69	-0.0279376	-0.0279376
1410.1	-0.0288874	-0.0288874
1416.51	-0.0289459	-0.0289459
1422.92	-0.0305653	-0.0305653
1429.33	-0.0316775	-0.0316775
1435.74	-0.0330822	-0.0330822
1442.15	-0.0350242	-0.0350242
1448.56	-0.0396741	-0.0396741
1454.97	-0.0408597	-0.0408597
1461.38	-0.0428516	-0.0428516
1467.79	-0.0451387	-0.0451387
1474.2	-0.0460987	-0.0460987
1480.61	-0.047101	-0.047101
1487.02	-0.0473708	-0.0473708
1493.43	-0.0480474	-0.0480474
1499.84	-0.0475081	-0.0475081
1506.24	-0.0479803	-0.0479803
1512.65	-0.0480799	-0.0480799
1519.06	-0.0487047	-0.0487047
1525.47	-0.0490804	-0.0490804
1531.88	-0.0498874	-0.0498874
1538.29	-0.0501334	-0.0501334
1544.7	-0.0505142	-0.0505142
1551.11	-0.0513	-0.0513
1557.52	-0.0503024	-0.0503024
1563.93	-0.0492205	-0.0492205
1570.34	-0.049532	-0.049532
1576.75	-0.0518308	-0.0518308
1583.16	-0.0560672	-0.0560672
1589.57	-0.0577313	-0.0577313
1595.98	-0.0590389	-0.0590389
1602.39	-0.0596192	-0.0596192
1608.8	-0.0603613	-0.0603613
1615.21	-0.0603247	-0.0603247
1621.62	-0.0617161	-0.0617161
1628.03	-0.0628852	-0.0628852
1634.44	-0.063371	-0.063371
1640.85	-0.0633283	-0.0633283
1647.25	-0.0633804	-0.0633804
1653.66	-0.0605449	-0.0605449
1660.07	-0.0576558	-0.0576558
1666.48	-0.0562288	-0.0562288
1672.89	-0.0565841	-0.0565841
1679.3	-0.0571767	-0.0571767
1685.71	-0.0587312	-0.0587312
1692.12	-0.0602031	-0.0602031
1698.53	-0.0626191	-0.0626191
1704.94	-0.0677452	-0.0677452
1711.35	-0.0688849	-0.0688849
1717.76	-0.0696225	-0.0696225
1724.17	-0.0707834	-0.0707834
1730.58	-0.0711489	-0.0711489
1736.99	-0.0727737	-0.0727737
1743.4	-0.0745038	-0.0745038
1749.81	-0.0775952	-0.0775952
1756.22	-0.0833021	-0.0833021
1762.63	-0.0838801	-0.0838801
1769.04	-0.0858742	-0.0858742
1775.45	-0.0873096	-0.0873096
1781.86	-0.090504	-0.090504
1788.26	-0.0901119	-0.0901119
1794.67	-0.0889179	-0.0889179
1801.08	-0.0781602	-0.0781602
1807.49	-0.0894309	-0.0894309
1813.9	-0.0898486	-0.0898486
1820.31	-0.0911922	-0.0911922
1826.72	-0.0929	-0.0929
1833.13	-0.0943265	-0.0943265
1839.54	-0.0956903	-0.0956903
1845.95	-0.0969354	-0.0969354
1852.36	-0.0980863	-0.0980863
1858.77	-0.100396	-0.100396
1865.18	-0.102438	-0.102438
1871.59	-0.103763	-0.103763
1878	-0.10527	-0.10527
1884.41	-0.105507	-0.105507
1890.82	-0.106919	-0.106919
1897.23	-0.105075	-0.105075
1903.64	-0.106214	-0.106214
1910.05	-0.103839	-0.103839
1916.46	-0.101305	-0.101305
1922.87	-0.101236	-0.101236
1929.28	-0.102317	-0.102317
1935.68	-0.104365	-0.104365
1942.09	-0.109991	-0.109991
1948.5	-0.113175	-0.113175
1954.91	-0.114701	-0.114701
1961.32	-0.114438	-0.114438
1967.73	-0.11505	-0.11505
1974.14	-0.114949	-0.114949
1980.55	-0.115675	-0.115675
1986.96	-0.117087	-0.117087
1993.37	-0.119186	-0.119186
1999.78	-0.121374	-0.121374
2006.19	-0.122239	-0.122239
2012.6	-0.123061	-0.123061
2019.01	-0.123599	-0.123599
2025.42	-0.126706	-0.126706
2031.83	-0.129143	-0.129143
2038.24	-0.130518	-0.130518
2044.65	-0.132392	-0.132392
2051.06	-0.133618	-0.133618
2057.47	-0.135088	-0.135088
2063.88	-0.13614	-0.13614
2070.29	-0.137635	-0.137635
2076.69	-0.138636	-0.138636
2083.1	-0.138889	-0.138889
2089.51	-0.140591	-0.140591
2095.92	-0.141718	-0.141718
2102.33	-0.143511	-0.143511
2108.74	-0.144658	-0.144658
2115.15	-0.145492	-0.145492
2121.56	-0.146874	-0.146874
2127.97	-0.14668	-0.14668
2134.38	-0.147041	-0.147041
2140.79	-0.147333	-0.147333
2147.2	-0.1475	-0.1475
2153.61	-0.148287	-0.148287
2160.02	-0.148589	-0.148589
2166.43	-0.145832	-0.145832
2172.84	-0.14577	-0.14577
2179.25	-0.148317	-0.148317
2185.66	-0.151034	-0.151034
2192.07	-0.169645	-0.169645
2198.48	-0.19492	-0.19492
2204.89	-0.196336	-0.196336
2211.3	-0.198289	-0.198289
2217.7	-0.201201	-0.201201
2224.11	-0.205511	-0.205511
2230.52	-0.204285	-0.204285
2236.93	-0.201103	-0.201103
2243.34	-0.194375	-0.194375
2249.75	-0.194678	-0.194678
2256.16	-0.192983	-0.192983
2262.57	-0.195616	-0.195616
2268.98	-0.198317	-0.198317
2275.39	-0.198185	-0.198185
2281.8	-0.196712	-0.196712
2288.21	-0.196096	-0.196096
2294.62	-0.184986	-0.184986
2301.03	-0.167615	-0.167615
2307.44	0.0612691	0.0612691
2313.85	0.341171	0.341171
2320.26	0.340674	0.340674
2326.67	0.326407	0.326407
2333.08	0.314505	0.314505
2339.49	0.309667	0.309667
2345.9	0.292656	0.292656
2352.31	0.270014	0.270014
2358.71	0.262177	0.262177
2365.12	0.262686	0.262686
2371.53	0.261231	0.261231
2377.94	0.25922	0.25922
2384.35	0.279423	0.279423
2390.76	0.280865	0.280865
2397.17	0.281108	0.281108
2403.58	0.277932	0.277932
2409.99	0.267579	0.267579
2416.4	0.264313	0.264313
2422.81	0.269481	0.269481
2429.22	0.274662	0.274662
2435.63	0.273191	0.273191
2442.04	0.268285	0.268285
2448.45	0.256027	0.256027
2454.86	0.245871	0.245871
2461.27	0.244205	0.244205
2467.68	0.243207	0.243207
2474.09	0.242263	0.242263
2480.5	0.24121	0.24121
2486.91	0.239547	0.239547
2493.32	0.237182	0.237182
2499.73	0.234404	0.234404
2506.13	0.227736	0.227736
2512.54	0.221585	0.221585
2518.95	0.219779	0.219779
2525.36	0.217541	0.217541
2531.77	0.211224	0.211224
2538.18	0.205135	0.205135
2544.59	0.200464	0.200464
2551	0.198698	0.198698
2557.41	0.196581	0.196581
2563.82	0.194668	0.194668
2570.23	0.192372	0.192372
2576.64	0.190261	0.190261
2583.05	0.183488	0.183488
2589.46	0.177021	0.177021
2595.87	0.169884	0.169884
2602.28	0.166272	0.166272
2608.69	0.170632	0.170632
2615.1	0.166131	0.166131
2621.51	0.162027	0.162027
2627.92	0.165757	0.165757
2634.33	0.177962	0.177962
2640.74	0.227652	0.227652
2647.14	0.281724	0.281724
2653.55	0.305001	0.305001
2659.96	0.306239	0.306239
2666.37	0.284987	0.284987
2672.78	0.280847	0.280847
2679.19	0.279302	0.279302
2685.6	0.281239	0.281239
2692.01	0.283116	0.283116
2698.42	0.28395	0.28395
2704.83	0.287392	0.287392
2711.24	0.288721	0.288721
2717.65	0.288054	0.288054
2724.06	0.287968	0.287968
2730.47	0.287395	0.287395
2736.88	0.284917	0.284917
2743.29	0.283043	0.283043
2749.7	0.282771	0.282771
2756.11	0.281496	0.281496
2762.52	0.275809	0.275809
2768.93	0.271213	0.271213
2775.34	0.265641	0.265641
2781.75	0.261888	0.261888
2788.15	0.261456	0.261456
2794.56	0.2607	0.2607
2800.97	0.257306	0.257306
2807.38	0.256852	0.256852
2813.79	0.253384	0.253384
2820.2	0.250697	0.250697
2826.61	0.24708	0.24708
2833.02	0.245881	0.245881
2839.43	0.246382	0.246382
2845.84	0.244911	0.244911
2852.25	0.243168	0.243168
2858.66	0.240024	0.240024
2865.07	0.236914	0.236914
2871.48	0.234004	0.234004
2877.89	0.231178	0.231178
2884.3	0.230501	0.230501
2890.71	0.229565	0.229565
2897.12	0.229408	0.229408
2903.53	0.229796	0.229796
2909.94	0.229497	0.229497
2916.35	0.231285	0.231285
2922.76	0.231823	0.231823
2929.17	0.231714	0.231714
2935.57	0.231444	0.231444
2941.98	0.229945	0.229945
2948.39	0.228968	0.228968
2954.8	0.22905	0.22905
2961.21	0.225799	0.225799
2967.62	0.226648	0.226648
2974.03	0.225528	0.225528
2980.44	0.224253	0.224253
2986.85	0.222749	0.222749
2993.26	0.218603	0.218603
2999.67	0.213625	0.213625
3006.08	0.209666	0.209666
3012.49	0.209155	0.209155
3018.9	0.209268	0.209268
3025.31	0.206435	0.206435
3031.72	0.201386	0.201386
3038.13	0.19456	0.19456
3044.54	0.183042	0.183042
3050.95	0.169205	0.169205
3057.36	0.154857	0.154857
3063.77	0.144523	0.144523
3070.18	0.129576	0.129576
3076.58	0.115912	0.115912
3082.99	0.105047	0.105047
3089.4	0.0844696	0.0844696
3095.81	0.074749	0.074749
3102.22	0.0516636	0.0516636
3108.63	0.0401675	0.0401675
3115.04	0.0258444	0.0258444
3121.45	0.0153718	0.0153718
3127.86	0.00911389	0.00911389
3134.27	0.00244489	0.00244489
3140.68	-0.00961078	-0.00961078
3147.09	-0.0174971	-0.0174971
3153.5	-0.0362523	-0.0362523
3159.91	-0.0440608	-0.0440608
3166.32	-0.0526497	-0.0526497
3172.73	-0.0564304	-0.0564304
3179.14	-0.068921	-0.068921
3185.55	-0.0783668	-0.0783668
3191.96	-0.0838428	-0.0838428
3198.37	-0.0900487	-0.0900487
3204.78	-0.0927423	-0.0927423
3211.19	-0.0945234	-0.0945234
3217.59	-0.0962747	-0.0962747
3224	-0.0974891	-0.0974891
3230.41	-0.105449	-0.105449
3236.82	-0.111598	-0.111598
3243.23	-0.127544	-0.127544
3249.64	-0.129881	-0.129881
3256.05	-0.135206	-0.135206
3262.46	-0.138884	-0.138884
3268.87	-0.145534	-0.145534
3275.28	-0.167172	-0.167172
3281.69	-0.174379	-0.174379
3288.1	-0.17574	-0.17574
3294.51	-0.178996	-0.178996
3300.92	-0.181154	-0.181154
3307.33	-0.17928	-0.17928
3313.74	-0.176843	-0.176843
3320.15	-0.171536	-0.171536
3326.56	-0.165894	-0.165894
3332.97	-0.16103	-0.16103
3339.38	-0.155333	-0.155333
3345.79	-0.150191	-0.150191
3352.2	-0.147164	-0.147164
3358.61	-0.141457	-0.141457
3365.01	-0.139973	-0.139973
3371.42	-0.146831	-0.146831
3377.83	-0.160993	-0.160993
3384.24	-0.166177	-0.166177
3390.65	-0.164004	-0.164004
3397.06	-0.157969	-0.157969
3403.47	-0.155954	-0.155954
3409.88	-0.146221	-0.146221
3416.29	-0.12627	-0.12627
3422.7	-0.112675	-0.112675
3429.11	-0.108243	-0.108243
3435.52	-0.105299	-0.105299
3441.93	-0.103176	-0.103176
3448.34	-0.101906	-0.101906
3454.75	-0.102225	-0.102225
3461.16	-0.112207	-0.112207
3467.57	-0.118917	-0.118917
3473.98	-0.118591	-0.118591
3480.39	-0.113049	-0.113049
3486.8	-0.0932707	-0.0932707
3493.21	-0.0794259	-0.0794259
3499.62	-0.0748969	-0.0748969
3506.02	-0.0771457	-0.0771457
3512.43	-0.0962721	-0.0962721
3518.84	-0.100705	-0.100705
3525.25	-0.103336	-0.103336
3531.66	-0.101582	-0.101582
3538.07	-0.0882165	-0.0882165
3544.48	-0.0849968	-0.0849968
3550.89	-0.0785994	-0.0785994
3557.3	-0.0737409	-0.0737409
3563.71	-0.073554	-0.073554
3570.12	-0.0754703	-0.0754703
3576.53	-0.0760202	-0.0760202
3582.94	-0.0769576	-0.0769576
3589.35	-0.0743021	-0.0743021
3595.76	-0.0673444	-0.0673444
3602.17	-0.0639041	-0.0639041
3608.58	-0.0586135	-0.0586135
3614.99	-0.0463641	-0.0463641
3621.4	-0.0349978	-0.0349978
3627.81	-0.029468	-0.029468
3634.22	-0.026931	-0.026931
3640.63	-0.026198	-0.026198
3647.03	-0.0276736	-0.0276736
3653.44	-0.0173728	-0.0173728
3659.85	-0.012096	-0.012096
3666.26	-0.00812219	-0.00812219
3672.67	-0.00513258	-0.00513258
3679.08	-0.000442043	-0.000442043
3685.49	-0.00252717	-0.00252717
3691.9	-0.00800168	-0.00800168
3698.31	-0.0134579	-0.0134579
3704.72	-0.0141709	-0.0141709
3711.13	-0.0161855	-0.0161855
3717.54	-0.0179698	-0.0179698
3723.95	-0.0177347	-0.0177347
3730.36	-0.016716	-0.016716
3736.77	-0.0156078	-0.0156078
3743.18	-0.0119649	-0.0119649
3749.59	-0.00788871	-0.00788871
3756	-0.00460465	-0.00460465
3762.41	-0.000981374	-0.000981374
3768.82	0.000644737	0.000644737
3775.23	0.00157933	0.00157933
3781.64	0.00233395	0.00233395
3788.04	0.00280548	0.00280548
3794.45	0.00396802	0.00396802
3800.86	0.00607841	0.00607841
3807.27	0.00819988	0.00819988
3813.68	0.00660891	0.00660891
3820.09	0.00483168	0.00483168
3826.5	0.00290623	0.00290623
3832.91	-0.00522911	-0.00522911
3839.32	-0.0126866	-0.0126866
3845.73	-0.0161178	-0.0161178
3852.14	-0.0176019	-0.0176019
3858.55	-0.0190743	-0.0190743
3864.96	-0.0211203	-0.0211203
3871.37	-0.0253148	-0.0253148
3877.78	-0.033141	-0.033141
3884.19	-0.0383318	-0.0383318
3890.6	-0.0437323	-0.0437323
3897.01	-0.0469233	-0.0469233
3903.42	-0.0531141	-0.0531141
3909.83	-0.0551728	-0.0551728
3916.24	-0.0569093	-0.0569093
3922.65	-0.059916	-0.059916
3929.06	-0.0692947	-0.0692947
3935.46	-0.0702511	-0.0702511
3941.87	-0.0745928	-0.0745928
3948.28	-0.0769382	-0.0769382
3954.69	-0.0771424	-0.0771424
3961.1	-0.0733949	-0.0733949
3967.51	-0.0684469	-0.0684469
3973.92	-0.0654307	-0.0654307
3980.33	-0.0623044	-0.0623044
3986.74	-0.0646988	-0.0646988
3993.15	-0.0674544	-0.0674544
3999.56	-0.0732239	-0.0732239
4005.97	-0.0805706	-0.0805706
4012.38	-0.089519	-0.089519
4018.79	-0.0954747	-0.0954747
4025.2	-0.0964041	-0.0964041
4031.61	-0.0957324	-0.0957324
4038.02	-0.0951176	-0.0951176
4044.43	-0.094175	-0.094175
4050.84	-0.0924938	-0.0924938
4057.25	-0.0926892	-0.0926892
4063.66	-0.0923812	-0.0923812
4070.07	-0.0918659	-0.0918659
4076.47	-0.0955114	-0.0955114
4082.88	-0.0971028	-0.0971028
4089.29	-0.0951315	-0.0951315
4095.7	-0.0943658	-0.0943658
4102.11	-0.0962868	-0.0962868
4108.52	-0.0948021	-0.0948021
4114.93	-0.0940596	-0.0940596
4121.34	-0.0922782	-0.0922782
4127.75	-0.0916678	-0.0916678
4134.16	-0.0911617	-0.0911617
4140.57	-0.0908271	-0.0908271
4146.98	-0.0916981	-0.0916981
4153.39	-0.0923012	-0.0923012
4159.8	-0.0923043	-0.0923043
4166.21	-0.0910636	-0.0910636
4172.62	-0.0900862	-0.0900862
4179.03	-0.0885667	-0.0885667
4185.44	-0.0874968	-0.0874968
4191.85	-0.0850614	-0.0850614
4198.26	-0.0818704	-0.0818704
4204.67	-0.0782449	-0.0782449
4211.08	-0.0780995	-0.0780995
4217.48	-0.0778281	-0.0778281
4223.89	-0.0786126	-0.0786126
4230.3	-0.0781742	-0.0781742
4236.71	-0.0767852	-0.0767852
4243.12	-0.0672961	-0.0672961
4249.53	-0.0576519	-0.0576519
4255.94	-0.0525113	-0.0525113
4262.35	-0.0418675	-0.0418675
4268.76	-0.0349253	-0.0349253
4275.17	-0.0190766	-0.0190766
4281.58	-0.0146412	-0.0146412
4287.99	-0.0149746	-0.0149746
4294.4	-0.0167427	-0.0167427
4300.81	-0.02217	-0.02217
4307.22	-0.0236798	-0.0236798
4313.63	-0.0258338	-0.0258338
4320.04	-0.0271259	-0.0271259
4326.45	-0.0267535	-0.0267535
4332.86	-0.0263441	-0.0263441
4339.27	-0.0251097	-0.0251097
4345.68	-0.0223886	-0.0223886
4352.09	-0.018823	-0.018823
4358.5	-0.0154142	-0.0154142
4364.9	-0.012531	-0.012531
4371.31	-0.00997749	-0.00997749
4377.72	-0.00701295	-0.00701295
4384.13	-0.003504	-0.003504
4390.54	0.00167731	0.00167731
4396.95	0.00544662	0.00544662
4403.36	0.0132652	0.0132652
4409.77	0.0204817	0.0204817
4416.18	0.0319685	0.0319685
4422.59	0.0471922	0.0471922
4429	0.0537618	0.0537618
4435.41	0.0581047	0.0581047
4441.82	0.0582342	0.0582342
4448.23	0.0583319	0.0583319
4454.64	0.0564189	0.0564189
4461.05	0.0519123	0.0519123
4467.46	0.0482762	0.0482762
4473.87	0.0404367	0.0404367
4480.28	0.0356236	0.0356236
4486.69	0.0258109	0.0258109
4493.1	0.0214477	0.0214477
4499.51	0.0191502	0.0191502
4505.91	0.0178301	0.0178301
4512.32	0.0164695	0.0164695
4518.73	0.0154445	0.0154445
4525.14	0.0153315	0.0153315
4531.55	0.0140994	0.0140994
4537.96	0.0128186	0.0128186
4544.37	0.0106217	0.0106217
4550.78	0.00997158	0.00997158
4557.19	0.0100547	0.0100547
4563.6	0.00889392	0.00889392
4570.01	0.0080771	0.0080771
4576.42	0.00782172	0.00782172
4582.83	0.00762849	0.00762849
4589.24	0.00635754	0.00635754
4595.65	0.00599537	0.00599537
4602.06	0.00491755	0.00491755
4608.47	0.00383412	0.00383412
4614.88	0.00299304	0.00299304
4621.29	0.00469591	0.00469591
4627.7	0.0204588	0.0204588
4634.11	0.0248182	0.0248182
4640.52	0.02607	0.02607
4646.92	0.0297513	0.0297513
4653.33	0.0314389	0.0314389
4659.74	0.0286609	0.0286609
4666.15	0.0205957	0.0205957
4672.56	0.0195268	0.0195268
4678.97	0.0155991	0.0155991
4685.38	0.0139927	0.0139927
4691.79	0.0138758	0.0138758
4698.2	0.0122483	0.0122483
4704.61	0.0117488	0.0117488
4711.02	0.0108649	0.0108649
4717.43	0.00973138	0.00973138
4723.84	0.00563983	0.00563983
4730.25	0.00430661	0.00430661
4736.66	0.00286369	0.00286369
4743.07	0.00336813	0.00336813
4749.48	0.00339065	0.00339065
4755.89	-0.000619106	-0.000619106
4762.3	-0.00625303	-0.00625303
4768.71	-0.00860793	-0.00860793
4775.12	-0.0100307	-0.0100307
4781.53	-0.0122265	-0.0122265
4787.94	-0.0125896	-0.0125896
4794.34	-0.0136731	-0.0136731
4800.75	-0.0150544	-0.0150544
4807.16	-0.015175	-0.015175
4813.57	-0.0182126	-0.0182126
4819.98	-0.0219248	-0.0219248
4826.39	-0.0254392	-0.0254392
4832.8	-0.0313471	-0.0313471
4839.21	-0.0404729	-0.0404729
4845.62	-0.0418644	-0.0418644
4852.03	-0.0426346	-0.0426346
4858.44	-0.0432614	-0.0432614
4864.85	-0.0431635	-0.0431635
4871.26	-0.0409003	-0.0409003
4877.67	-0.0491246	-0.0491246
4884.08	-0.050991	-0.050991
4890.49	-0.0577566	-0.0577566
4896.9	-0.0613643	-0.0613643
4903.31	-0.0630242	-0.0630242
4909.72	-0.063273	-0.063273
4916.13	-0.0626673	-0.0626673
4922.54	-0.0585464	-0.0585464
4928.95	-0.057381	-0.057381
4935.35	-0.0549301	-0.0549301
4941.76	-0.0554219	-0.0554219
4948.17	-0.0560891	-0.0560891
4954.58	-0.0557748	-0.0557748
4960.99	-0.0556339	-0.0556339
4967.4	-0.0555307	-0.0555307
4973.81	-0.053465	-0.053465
4980.22	-0.0538209	-0.0538209
4986.63	-0.0551252	-0.0551252
4993.04	-0.0563466	-0.0563466
4999.45	-0.0614573	-0.0614573
5005.86	-0.063971	-0.063971
5012.27	-0.0705669	-0.0705669
5018.68	-0.0735703	-0.0735703
5025.09	-0.0778587	-0.0778587
5031.5	-0.0777678	-0.0777678
5037.91	-0.0780007	-0.0780007
5044.32	-0.0770754	-0.0770754
5050.73	-0.0740497	-0.0740497
5057.14	-0.0712395	-0.0712395
5063.55	-0.0712841	-0.0712841
5069.96	-0.0719012	-0.0719012
5076.36	-0.0725222	-0.0725222
5082.77	-0.0745343	-0.0745343
5089.18	-0.0744048	-0.0744048
5095.59	-0.0757856	-0.0757856
5102	-0.0760683	-0.0760683
5108.41	-0.0776125	-0.0776125
5114.82	-0.0786048	-0.0786048
5121.23	-0.0798675	-0.0798675
5127.64	-0.0793801	-0.0793801
5134.05	-0.0783696	-0.0783696
5140.46	-0.0768639	-0.0768639
5146.87	-0.0741031	-0.0741031
5153.28	-0.0740443	-0.0740443
5159.69	-0.0689965	-0.0689965
5166.1	-0.0608428	-0.0608428
5172.51	-0.0546293	-0.0546293
5178.92	-0.0521165	-0.0521165
5185.33	-0.0517339	-0.0517339
5191.74	-0.0511945	-0.0511945
5198.15	-0.0499294	-0.0499294
5204.56	-0.0507192	-0.0507192
5210.97	-0.0437916	-0.0437916
5217.37	-0.0414867	-0.0414867
5223.78	-0.0393611	-0.0393611
5230.19	-0.038156	-0.038156
5236.6	-0.0376214	-0.0376214
5243.01	-0.0377405	-0.0377405
5249.42	-0.0375562	-0.0375562
5255.83	-0.037725	-0.037725
5262.24	-0.0382182	-0.0382182
5268.65	-0.0363779	-0.0363779
5275.06	-0.0330099	-0.0330099
5281.47	-0.0315015	-0.0315015
5287.88	-0.0311062	-0.0311062
5294.29	-0.0295391	-0.0295391
5300.7	-0.0202793	-0.0202793
5307.11	-0.0141923	-0.0141923
5313.52	-0.00871476	-0.00871476
5319.93	-0.00532068	-0.00532068
5326.34	-0.00172823	-0.00172823
5332.75	0.0015508	0.0015508
5339.16	0.00780647	0.00780647
5345.57	0.0112744	0.0112744
5351.98	0.0120702	0.0120702
5358.39	0.0203165	0.0203165
5364.79	0.0226253	0.0226253
5371.2	0.0247499	0.0247499
5377.61	0.025772	0.025772
5384.02	0.0263713	0.0263713
5390.43	0.0286635	0.0286635
5396.84	0.0309929	0.0309929
5403.25	0.0341918	0.0341918
5409.66	0.0369392	0.0369392
5416.07	0.0391297	0.0391297
5422.48	0.0398114	0.0398114
5428.89	0.042061	0.042061
5435.3	0.0456647	0.0456647
5441.71	0.0488903	0.0488903
5448.12	0.0541931	0.0541931
5454.53	0.0542424	0.0542424
5460.94	0.0539585	0.0539585
5467.35	0.050761	0.050761
5473.76	0.0401566	0.0401566
5480.17	0.0328083	0.0328083
5486.58	0.0323915	0.0323915
5492.99	0.0323003	0.0323003
5499.4	0.0318506	0.0318506
5505.8	0.0308829	0.0308829
5512.21	0.0287663	0.0287663
5518.62	0.0240709	0.0240709
5525.03	0.0211249	0.0211249
5531.44	0.0195459	0.0195459
5537.85	0.0190789	0.0190789
5544.26	0.0183558	0.0183558
5550.67	0.016908	0.016908
5557.08	0.0148865	0.0148865
5563.49	0.0100862	0.0100862
5569.9	0.00676813	0.00676813
5576.31	0.00275258	0.00275258
5582.72	-0.00121018	-0.00121018
5589.13	-0.00576433	-0.00576433
5595.54	-0.00935677	-0.00935677
5601.95	-0.01205	-0.01205
5608.36	-0.0141482	-0.0141482
5614.77	-0.0150881	-0.0150881
5621.18	-0.0148662	-0.0148662
5627.59	-0.0142474	-0.0142474
5634	-0.0106128	-0.0106128
5640.41	-0.00765515	-0.00765515
5646.81	-0.00698171	-0.00698171
5653.22	-0.0071418	-0.0071418
5659.63	-0.00724304	-0.00724304
5666.04	-0.00850954	-0.00850954
5672.45	-0.0125434	-0.0125434
5678.86	-0.0138589	-0.0138589
5685.27	-0.0188066	-0.0188066
5691.68	-0.0190339	-0.0190339
5698.09	-0.019015	-0.019015
5704.5	-0.0181502	-0.0181502
5710.91	-0.0177748	-0.0177748
5717.32	-0.0180189	-0.0180189
5723.73	-0.0176912	-0.0176912
5730.14	-0.0205463	-0.0205463
5736.55	-0.0268952	-0.0268952
5742.96	-0.0327686	-0.0327686
5749.37	-0.0365338	-0.0365338
5755.78	-0.0378301	-0.0378301
5762.19	-0.0389305	-0.0389305
5768.6	-0.0376989	-0.0376989
5775.01	-0.037039	-0.037039
5781.42	-0.0309597	-0.0309597
5787.83	-0.0245729	-0.0245729
5794.23	-0.02362	-0.02362
5800.64	-0.02318	-0.02318
5807.05	-0.023319	-0.023319
5813.46	-0.0236463	-0.0236463
5819.87	-0.0236317	-0.0236317
5826.28	-0.0244327	-0.0244327
5832.69	-0.0249239	-0.0249239
5839.1	-0.0238753	-0.0238753
5845.51	-0.0196691	-0.0196691
5851.92	-0.0179469	-0.0179469
5858.33	-0.0135967	-0.0135967
5864.74	-0.0132152	-0.0132152
5871.15	-0.0138757	-0.0138757
5877.56	-0.0149009	-0.0149009
5883.97	-0.0166715	-0.0166715
5890.38	-0.0180994	-0.0180994
5896.79	-0.021353	-0.021353
5903.2	-0.0228906	-0.0228906
5909.61	-0.0241705	-0.0241705
5916.02	-0.026342	-0.026342
5922.43	-0.0279735	-0.0279735
5928.84	-0.0299267	-0.0299267
5935.24	-0.0306628	-0.0306628
5941.65	-0.0300998	-0.0300998
5948.06	-0.0290571	-0.0290571
5954.47	-0.0274238	-0.0274238
5960.88	-0.0251041	-0.0251041
5967.29	-0.0240893	-0.0240893
5973.7	-0.0203145	-0.0203145
5980.11	-0.0167757	-0.0167757
5986.52	-0.0127452	-0.0127452
5992.93	-0.0093273	-0.0093273
5999.34	-0.00770277	-0.00770277
6005.75	-0.00524815	-0.00524815
6012.16	0.00385492	0.00385492
6018.57	0.0118726	0.0118726
6024.98	0.0163442	0.0163442
6031.39	0.0180317	0.0180317
6037.8	0.0245895	0.0245895
6044.21	0.0363175	0.0363175
6050.62	0.0389401	0.0389401
6057.03	0.0433957	0.0433957
6063.44	0.0551027	0.0551027
6069.85	0.0677447	0.0677447
6076.25	0.0740797	0.0740797
6082.66	0.0772004	0.0772004
6089.07	0.0810928	0.0810928
6095.48	0.0949083	0.0949083
6101.89	0.110369	0.110369
6108.3	0.114641	0.114641
6114.71	0.118782	0.118782
6121.12	0.121066	0.121066
6127.53	0.122166	0.122166
6133.94	0.121348	0.121348
6140.35	0.115354	0.115354
6146.76	0.109761	0.109761
6153.17	0.102799	0.102799
6159.58	0.0989942	0.0989942
6165.99	0.0940343	0.0940343
6172.4	0.0868262	0.0868262
6178.81	0.0840993	0.0840993
6185.22	0.0836668	0.0836668
6191.63	0.0833366	0.0833366
6198.04	0.0815086	0.0815086
6204.45	0.0760879	0.0760879
6210.86	0.0646482	0.0646482
6217.27	0.0599577	0.0599577
6223.67	0.0556004	0.0556004
6230.08	0.0537231	0.0537231
6236.49	0.0486592	0.0486592
6242.9	0.0425134	0.0425134
6249.31	0.0395666	0.0395666
6255.72	0.0384868	0.0384868
6262.13	0.0376859	0.0376859
6268.54	0.0375138	0.0375138
6274.95	0.0369299	0.0369299
6281.36	0.0380981	0.0380981
6287.77	0.0385697	0.0385697
6294.18	0.0407478	0.0407478
6300.59	0.0404169	0.0404169
6307	0.0397934	0.0397934
6313.41	0.0383285	0.0383285
6319.82	0.0362249	0.0362249
6326.23	0.035708	0.035708
6332.64	0.0350975	0.0350975
6339.05	0.0345951	0.0345951
6345.46	0.035344	0.035344
6351.87	0.0394823	0.0394823
6358.28	0.0423717	0.0423717
6364.68	0.0485034	0.0485034
6371.09	0.048067	0.048067
6377.5	0.0461368	0.0461368
6383.91	0.0437601	0.0437601
6390.32	0.035172	0.035172
6396.73	0.0318009	0.0318009
6403.14	0.0292368	0.0292368
6409.55	0.0228694	0.0228694
6415.96	0.0188113	0.0188113
6422.37	0.013965	0.013965
6428.78	0.00953845	0.00953845
6435.19	0.00135604	0.00135604
6441.6	-0.00280379	-0.00280379
6448.01	-0.00534747	-0.00534747
6454.42	-0.00580113	-0.00580113
6460.83	-0.00583446	-0.00583446
6467.24	-0.00531504	-0.00531504
6473.65	-0.00106106	-0.00106106
6480.06	0.00231303	0.00231303
6486.47	0.00306922	0.00306922
6492.88	0.00331356	0.00331356
6499.29	0.00411804	0.00411804
6505.69	0.00240648	0.00240648
6512.1	-0.00102891	-0.00102891
6518.51	-0.0048818	-0.0048818
6524.92	-0.00622637	-0.00622637
6531.33	-0.00775769	-0.00775769
6537.74	-0.012072	-0.012072
6544.15	-0.015607	-0.015607
6550.56	-0.0152026	-0.0152026
6556.97	-0.0153251	-0.0153251
6563.38	-0.0148667	-0.0148667
6569.79	-0.0115634	-0.0115634
6576.2	-0.00815687	-0.00815687
6582.61	-0.00793467	-0.00793467
6589.02	-0.0071879	-0.0071879
6595.43	-0.00765978	-0.00765978
6601.84	-0.00720443	-0.00720443
6608.25	-0.00613004	-0.00613004
6614.66	-0.00418401	-0.00418401
6621.07	0.00114756	0.00114756
6627.48	0.00325004	0.00325004
6633.89	0.0051535	0.0051535
6640.3	0.0042846	0.0042846
6646.7	0.00395983	0.00395983
6653.11	0.0031636	0.0031636
6659.52	-0.000730729	-0.000730729
6665.93	-0.00163165	-0.00163165
6672.34	-0.00143085	-0.00143085
6678.75	-0.00131304	-0.00131304
6685.16	-0.00154184	-0.00154184
6691.57	-0.00216227	-0.00216227
6697.98	-0.0036332	-0.0036332
6704.39	-0.00369531	-0.00369531
6710.8	-0.00234175	-0.00234175
6717.21	0.000454335	0.000454335
6723.62	0.00126165	0.00126165
6730.03	0.00203615	0.00203615
6736.44	0.00233343	0.00233343
6742.85	0.00348643	0.00348643
6749.26	0.00406243	0.00406243
6755.67	0.0096392	0.0096392
6762.08	0.0141606	0.0141606
6768.49	0.0171545	0.0171545
6774.9	0.018698	0.018698
6781.31	0.0212082	0.0212082
6787.72	0.0219997	0.0219997
6794.12	0.0218973	0.0218973
6800.53	0.0189946	0.0189946
6806.94	0.013939	0.013939
6813.35	0.0107147	0.0107147
6819.76	0.00890151	0.00890151
6826.17	0.00380942	0.00380942
6832.58	0.00185239	0.00185239
6838.99	0.00147418	0.00147418
6845.4	0.000990461	0.000990461
6851.81	0.00113916	0.00113916
6858.22	0.000130059	0.000130059
6864.63	-0.00214247	-0.00214247
6871.04	-0.00948303	-0.00948303
6877.45	-0.0117788	-0.0117788
6883.86	-0.0159669	-0.0159669
6890.27	-0.0155085	-0.0155085
6896.68	-0.0125649	-0.0125649
6903.09	-0.0105689	-0.0105689
6909.5	-0.00942366	-0.00942366
6915.91	-0.00961224	-0.00961224
6922.32	-0.0122141	-0.0122141
6928.73	-0.0135126	-0.0135126
6935.13	-0.0136164	-0.0136164
6941.54	-0.0136615	-0.0136615
6947.95	-0.013309	-0.013309
6954.36	-0.0125277	-0.0125277
6960.77	-0.0120395	-0.0120395
6967.18	-0.0124519	-0.0124519
6973.59	-0.0133081	-0.0133081
6980	-0.0137411	-0.0137411
6986.41	-0.0141446	-0.0141446
6992.82	-0.0140991	-0.0140991
6999.23	-0.012498	-0.012498
7005.64	-0.00417365	-0.00417365
7012.05	0.00285307	0.00285307
7018.46	0.00461427	0.00461427
7024.87	0.00500086	0.00500086
7031.28	0.00521667	0.00521667
7037.69	0.00518493	0.00518493
7044.1	0.00529301	0.00529301
7050.51	0.00355603	0.00355603
7056.92	-0.0012658	-0.0012658
7063.33	-0.00347858	-0.00347858
7069.74	-0.00377611	-0.00377611
7076.14	-0.00480218	-0.00480218
7082.55	-0.00511673	-0.00511673
7088.96	-0.0063928	-0.0063928
7095.37	-0.00731308	-0.00731308
7101.78	-0.00873995	-0.00873995
7108.19	-0.00861182	-0.00861182
7114.6	-0.00711858	-0.00711858
7121.01	-0.00454239	-0.00454239
7127.42	-0.00288081	-0.00288081
7133.83	-0.000404223	-0.000404223
7140.24	0.000935298	0.000935298
7146.65	0.00291361	0.00291361
7153.06	0.00340859	0.00340859
7159.47	0.00373584	0.00373584
7165.88	0.00420827	0.00420827
7172.29	0.00498307	0.00498307
7178.7	0.00650746	0.00650746
7185.11	0.0083431	0.0083431
7191.52	0.00958808	0.00958808
7197.93	0.00958695	0.00958695
7204.34	0.00946215	0.00946215
7210.75	0.00753595	0.00753595
7217.16	0.00681395	0.00681395
7223.56	0.00574084	0.00574084
7229.97	0.00297771	0.00297771
7236.38	0.000271061	0.000271061
7242.79	-0.00259402	-0.00259402
7249.2	-0.00205978	-0.00205978
7255.61	0.000793332	0.000793332
7262.02	0.00458061	0.00458061
7268.43	0.00555522	0.00555522
7274.84	0.00854121	0.00854121
7281.25	0.00827407	0.00827407
7287.66	0.00777309	0.00777309
7294.07	0.00629687	0.00629687
7300.48	0.00273872	0.00273872
7306.89	0.00204089	0.00204089
7313.3	0.00219821	0.00219821
7319.71	0.00274591	0.00274591
7326.12	0.00387694	0.00387694
7332.53	0.000668636	0.000668636
7338.94	-0.00215838	-0.00215838
7345.35	-0.00302757	-0.00302757
7351.76	-0.00609969	-0.00609969
7358.17	-0.00695888	-0.00695888
7364.57	-0.00830107	-0.00830107
7370.98	-0.0098402	-0.0098402
7377.39	-0.0111425	-0.0111425
7383.8	-0.01127	-0.01127
7390.21	-0.0101058	-0.0101058
7396.62	-0.00916743	-0.00916743
7403.03	-0.00769211	-0.00769211
7409.44	-0.00711974	-0.00711974
7415.85	-0.00804345	-0.00804345
7422.26	-0.0110687	-0.0110687
7428.67	-0.0143278	-0.0143278
7435.08	-0.0178458	-0.0178458
7441.49	-0.0193629	-0.0193629
7447.9	-0.0193966	-0.0193966
7454.31	-0.0192474	-0.0192474
7460.72	-0.0198185	-0.0198185
7467.13	-0.0197949	-0.0197949
7473.54	-0.0225935	-0.0225935
7479.95	-0.0249079	-0.0249079
7486.36	-0.0241373	-0.0241373
7492.77	-0.0226325	-0.0226325
7499.18	-0.0207172	-0.0207172
7505.58	-0.0163677	-0.0163677
7511.99	-0.01401	-0.01401
7518.4	-0.0127223	-0.0127223
7524.81	-0.0119644	-0.0119644
7531.22	-0.0114901	-0.0114901
7537.63	-0.0110665	-0.0110665
7544.04	-0.0101471	-0.0101471
7550.45	-0.009068	-0.009068
7556.86	-0.00853675	-0.00853675
7563.27	-0.00587081	-0.00587081
7569.68	-0.00297328	-0.00297328
7576.09	0.000260226	0.000260226
7582.5	0.00295993	0.00295993
7588.91	0.00467731	0.00467731
7595.32	0.00517443	0.00517443
7601.73	0.00528626	0.00528626
7608.14	0.00441534	0.00441534
7614.55	0.0020642	0.0020642
7620.96	0.000854586	0.000854586
7627.37	-3.2115e-05	-3.2115e-05
7633.78	0.000823647	0.000823647
7640.19	0.00360318	0.00360318
7646.6	0.00406333	0.00406333
7653	0.00448221	0.00448221
7659.41	0.00716282	0.00716282
7665.82	0.0139629	0.0139629
7672.23	0.0165886	0.0165886
7678.64	0.018876	0.018876
7685.05	0.0193888	0.0193888
7691.46	0.01793	0.01793
7697.87	0.0149366	0.0149366
7704.28	0.012793	0.012793
7710.69	0.0119882	0.0119882
7717.1	0.0119426	0.0119426
7723.51	0.0116469	0.0116469
7729.92	0.0133001	0.0133001
7736.33	0.0169466	0.0169466
7742.74	0.0169266	0.0169266
7749.15	0.016935	0.016935
7755.56	0.0181027	0.0181027
7761.97	0.0180856	0.0180856
7768.38	0.0158541	0.0158541
7774.79	0.0149399	0.0149399
7781.2	0.0154807	0.0154807
7787.61	0.016114	0.016114
7794.01	0.0181503	0.0181503
7800.42	0.0188301	0.0188301
7806.83	0.0172675	0.0172675
7813.24	0.0116497	0.0116497
7819.65	0.0102269	0.0102269
7826.06	0.00941177	0.00941177
7832.47	0.00978787	0.00978787
7838.88	0.0128147	0.0128147
7845.29	0.0189582	0.0189582
7851.7	0.0200238	0.0200238
7858.11	0.0202738	0.0202738
7864.52	0.0186039	0.0186039
7870.93	0.0171317	0.0171317
7877.34	0.0147158	0.0147158
7883.75	0.0104267	0.0104267
7890.16	0.00656046	0.00656046
7896.57	0.00457883	0.00457883
7902.98	0.00305177	0.00305177
7909.39	0.00114538	0.00114538
7915.8	-0.000728259	-0.000728259
7922.21	-0.00155315	-0.00155315
7928.62	-0.00414037	-0.00414037
7935.02	-0.00631239	-0.00631239
7941.43	-0.00735817	-0.00735817
7947.84	-0.00915782	-0.00915782
7954.25	-0.0121705	-0.0121705
7960.66	-0.0107577	-0.0107577
7967.07	-0.00869254	-0.00869254
7973.48	-0.00600588	-0.00600588
7979.89	-0.00448312	-0.00448312
7986.3	-0.00341101	-0.00341101
7992.71	-0.00370973	-0.00370973
7999.12	-0.00480223	-0.00480223
8005.53	-0.00552836	-0.00552836
8011.94	-0.00625996	-0.00625996
8018.35	-0.00740344	-0.00740344
8024.76	-0.00803698	-0.00803698
8031.17	-0.00836602	-0.00836602
8037.58	-0.00837838	-0.00837838
8043.99	-0.00905726	-0.00905726
8050.4	-0.0101974	-0.0101974
8056.81	-0.0103171	-0.0103171
8063.22	-0.00798445	-0.00798445
8069.63	-0.00502198	-0.00502198
8076.03	-0.00147807	-0.00147807
8082.44	0.00088893	0.00088893
8088.85	0.00106528	0.00106528
8095.26	0.00150195	0.00150195
8101.67	0.00522193	0.00522193
8108.08	0.00603563	0.00603563
8114.49	0.0074114	0.0074114
8120.9	0.0096654	0.0096654
8127.31	0.00942195	0.00942195
8133.72	0.0107374	0.0107374
8140.13	0.0114724	0.0114724
8146.54	0.0117904	0.0117904
8152.95	0.0106756	0.0106756
8159.36	0.0100491	0.0100491
8165.77	0.00848048	0.00848048
8172.18	0.00520046	0.00520046
8178.59	0.00125004	0.00125004
8185	-0.000759479	-0.000759479
8191.41	-0.00363928	-0.00363928
8197.82	-0.00346496	-0.00346496
8204.23	-0.0017926	-0.0017926
8210.64	0.00110026	0.00110026
8217.05	0.00983788	0.00983788
8223.45	0.0118354	0.0118354
8229.86	0.012421	0.012421
8236.27	0.0121219	0.0121219
8242.68	0.00967663	0.00967663
8249.09	0.00539853	0.00539853
8255.5	0.00205181	0.00205181
8261.91	0.00198668	0.00198668
8268.32	0.00215489	0.00215489
8274.73	0.00548564	0.00548564
8281.14	0.00715335	0.00715335
8287.55	0.0101165	0.0101165
8293.96	0.0126419	0.0126419
8300.37	0.0155231	0.0155231
8306.78	0.0159618	0.0159618
8313.19	0.0163244	0.0163244
8319.6	0.0160865	0.0160865
8326.01	0.0165999	0.0165999
8332.42	0.0156645	0.0156645
8338.83	0.0148893	0.0148893
8345.24	0.0134632	0.0134632
8351.65	0.0069406	0.0069406
8358.06	0.0059184	0.0059184
8364.46	0.00498943	0.00498943
8370.87	0.00376128	0.00376128
8377.28	0.000573958	0.000573958
8383.69	-0.00380746	-0.00380746
8390.1	-0.00417584	-0.00417584
8396.51	-0.00418577	-0.00418577
8402.92	-0.00298509	-0.00298509
8409.33	0.00125657	0.00125657
8415.74	0.00611386	0.00611386
8422.15	0.00738119	0.00738119
8428.56	0.00876237	0.00876237
8434.97	0.00997072	0.00997072
8441.38	0.011569	0.011569
8447.79	0.0122994	0.0122994
8454.2	0.015956	0.015956
8460.61	0.0180269	0.0180269
8467.02	0.0186567	0.0186567
8473.43	0.0179271	0.0179271
8479.84	0.0116806	0.0116806
8486.25	0.0106492	0.0106492
8492.66	0.00690922	0.00690922
8499.07	0.00288285	0.00288285
8505.47	0.00174373	0.00174373
8511.88	0.00129743	0.00129743
8518.29	0.00338047	0.00338047
8524.7	0.00687909	0.00687909
8531.11	0.00809051	0.00809051
8537.52	0.00874735	0.00874735
8543.93	0.0110377	0.0110377
8550.34	0.0119961	0.0119961
8556.75	0.00967375	0.00967375
8563.16	0.00742308	0.00742308
8569.57	0.00685528	0.00685528
8575.98	0.00667453	0.00667453
8582.39	0.00710134	0.00710134
8588.8	0.00908159	0.00908159
8595.21	0.0152543	0.0152543
8601.62	0.0165225	0.0165225
8608.03	0.0180001	0.0180001
8614.44	0.0206012	0.0206012
8620.85	0.022186	0.022186
8627.26	0.0251266	0.0251266
8633.67	0.0270254	0.0270254
8640.08	0.0244301	0.0244301
8646.49	0.0227386	0.0227386
8652.89	0.02235	0.02235
8659.3	0.0227898	0.0227898
8665.71	0.0245442	0.0245442
8672.12	0.0259588	0.0259588
8678.53	0.0265018	0.0265018
8684.94	0.0266	0.0266
8691.35	0.0238091	0.0238091
8697.76	0.0210521	0.0210521
8704.17	0.0212208	0.0212208
8710.58	0.0224368	0.0224368
8716.99	0.0235715	0.0235715
8723.4	0.0289345	0.0289345
8729.81	0.032698	0.032698
8736.22	0.0330602	0.0330602
8742.63	0.0338526	0.0338526
8749.04	0.0337112	0.0337112
8755.45	0.032708	0.032708
8761.86	0.0283563	0.0283563
8768.27	0.0224433	0.0224433
8774.68	0.0215735	0.0215735
8781.09	0.0202319	0.0202319
8787.5	0.0179679	0.0179679
8793.9	0.0179796	0.0179796
8800.31	0.0184145	0.0184145
8806.72	0.0182849	0.0182849
8813.13	0.0180231	0.0180231
8819.54	0.015408	0.015408
8825.95	0.0127022	0.0127022
8832.36	0.0133877	0.0133877
8838.77	0.0130656	0.0130656
8845.18	0.013058	0.013058
8851.59	0.0125992	0.0125992
8858	0.0115532	0.0115532
8864.41	0.00943244	0.00943244
8870.82	0.00686915	0.00686915
8877.23	0.00416895	0.00416895
8883.64	0.00235002	0.00235002
8890.05	0.00130679	0.00130679
8896.46	0.00151372	0.00151372
8902.87	0.00248608	0.00248608
8909.28	0.00641483	0.00641483
8915.69	0.00776287	0.00776287
8922.1	0.00836156	0.00836156
8928.51	0.00888696	0.00888696
8934.91	0.0077555	0.0077555
8941.32	0.00596565	0.00596565
8947.73	0.00241278	0.00241278
8954.14	-0.000298627	-0.000298627
8960.55	-0.00376868	-0.00376868
8966.96	-0.00400532	-0.00400532
8973.37	0.00060517	0.00060517
8979.78	0.0044987	0.0044987
8986.19	0.00479289	0.00479289
8992.6	0.00476997	0.00476997
8999.01	0.00570874	0.00570874
9005.42	0.00767976	0.00767976
9011.83	0.00862545	0.00862545
9018.24	0.0130258	0.0130258
9024.65	0.0179542	0.0179542
9031.06	0.0190477	0.0190477
9037.47	0.0190689	0.0190689
9043.88	0.0183424	0.0183424
9050.29	0.0167015	0.0167015
9056.7	0.0136148	0.0136148
9063.11	0.0115192	0.0115192
9069.52	0.00615372	0.00615372
9075.93	0.00251585	0.00251585
9082.33	0.000896974	0.000896974
9088.74	-0.00197963	-0.00197963
9095.15	-0.00194122	-0.00194122
9101.56	-0.00123016	-0.00123016
9107.97	0.00425073	0.00425073
9114.38	0.00543713	0.00543713
9120.79	0.00731071	0.00731071
9127.2	0.00840229	0.00840229
9133.61	0.00939506	0.00939506
9140.02	0.00996333	0.00996333
9146.43	0.00941763	0.00941763
9152.84	0.00983511	0.00983511
9159.25	0.00476963	0.00476963
9165.66	0.00206984	0.00206984
9172.07	-0.000176974	-0.000176974
9178.48	-0.00161724	-0.00161724
9184.89	0.00147174	0.00147174
9191.3	0.00352703	0.00352703
9197.71	0.00745028	0.00745028
9204.12	0.00929033	0.00929033
9210.53	0.0102756	0.0102756
9216.94	0.0110325	0.0110325
9223.34	0.0110858	0.0110858
9229.75	0.0121757	0.0121757
9236.16	0.0131159	0.0131159
9242.57	0.01632	0.01632
9248.98	0.0169958	0.0169958
9255.39	0.0180954	0.0180954
9261.8	0.0188865	0.0188865
9268.21	0.0202743	0.0202743
9274.62	0.0202369	0.0202369
9281.03	0.0211635	0.0211635
9287.44	0.0217177	0.0217177
9293.85	0.0211588	0.0211588
9300.26	0.0213119	0.0213119
9306.67	0.0199181	0.0199181
9313.08	0.0196013	0.0196013
9319.49	0.018457	0.018457
9325.9	0.0179217	0.0179217
9332.31	0.0180497	0.0180497
9338.72	0.0189188	0.0189188
9345.13	0.0178123	0.0178123
9351.54	0.0177193	0.0177193
9357.95	0.0178235	0.0178235
9364.35	0.0176303	0.0176303
9370.76	0.0168165	0.0168165
9377.17	0.0164967	0.0164967
9383.58	0.016712	0.016712
9389.99	0.0168843	0.0168843
9396.4	0.0166529	0.0166529
9402.81	0.0174058	0.0174058
9409.22	0.018159	0.018159
9415.63	0.0191145	0.0191145
9422.04	0.0216392	0.0216392
9428.45	0.0237532	0.0237532
9434.86	0.0249912	0.0249912
9441.27	0.0236713	0.0236713
9447.68	0.0213828	0.0213828
9454.09	0.0198832	0.0198832
9460.5	0.020477	0.020477
9466.91	0.0209196	0.0209196
9473.32	0.0232496	0.0232496
9479.73	0.0272749	0.0272749
9486.14	0.0286487	0.0286487
9492.55	0.0308729	0.0308729
9498.96	0.030727	0.030727
9505.36	0.0307402	0.0307402
9511.77	0.0296563	0.0296563
9518.18	0.0296965	0.0296965
9524.59	0.0300631	0.0300631
9531	0.0301597	0.0301597
9537.41	0.0305673	0.0305673
9543.82	0.0313214	0.0313214
9550.23	0.0317194	0.0317194
9556.64	0.0325451	0.0325451
9563.05	0.0332527	0.0332527
9569.46	0.0342403	0.0342403
9575.87	0.0360734	0.0360734
9582.28	0.0356871	0.0356871
9588.69	0.0298915	0.0298915
9595.1	0.0254236	0.0254236
9601.51	0.0249605	0.0249605
9607.92	0.0252312	0.0252312
9614.33	0.0261608	0.0261608
9620.74	0.0262565	0.0262565
9627.15	0.0269602	0.0269602
9633.56	0.0279236	0.0279236
9639.97	0.0299594	0.0299594
9646.38	0.0332561	0.0332561
9652.78	0.0351362	0.0351362
9659.19	0.0356452	0.0356452
9665.6	0.0351905	0.0351905
9672.01	0.0342812	0.0342812
9678.42	0.0273887	0.0273887
9684.83	0.0238861	0.0238861
9691.24	0.0209325	0.0209325
9697.65	0.0185515	0.0185515
9704.06	0.0133699	0.0133699
9710.47	0.0133163	0.0133163
9716.88	0.0132031	0.0132031
9723.29	0.0131041	0.0131041
9729.7	0.0128859	0.0128859
9736.11	0.0111463	0.0111463
9742.52	0.00783092	0.00783092
9748.93	0.00699213	0.00699213
9755.34	0.00923905	0.00923905
9761.75	0.0122402	0.0122402
9768.16	0.0131653	0.0131653
9774.57	0.0143293	0.0143293
9780.98	0.0147797	0.0147797
9787.39	0.014242	0.014242
9793.79	0.00872246	0.00872246
9800.2	0.0050875	0.0050875
9806.61	0.00252735	0.00252735
9813.02	0.00128622	0.00128622
9819.43	0.00116725	0.00116725
9825.84	0.00112071	0.00112071
9832.25	0.000927425	0.000927425
9838.66	0.000583436	0.000583436
9845.07	-0.0012916	-0.0012916
9851.48	-0.00152426	-0.00152426
9857.89	-0.00107376	-0.00107376
9864.3	1.93061e-05	1.93061e-05
9870.71	0.00112932	0.00112932
9877.12	0.000983112	0.000983112
9883.53	0.00131916	0.00131916
9889.94	0.000267176	0.000267176
9896.35	-0.00350753	-0.00350753
9902.76	-0.00409403	-0.00409403
9909.17	-0.00497359	-0.00497359
9915.58	-0.00414947	-0.00414947
9921.99	-0.0046408	-0.0046408
9928.4	-0.00497024	-0.00497024
9934.8	-0.00519634	-0.00519634
9941.21	-0.00736717	-0.00736717
9947.62	-0.0100184	-0.0100184
9954.03	-0.0135411	-0.0135411
9960.44	-0.0156764	-0.0156764
9966.85	-0.0238271	-0.0238271
9973.26	-0.0309329	-0.0309329
9979.67	-0.0336117	-0.0336117
9986.08	-0.0347926	-0.0347926
9992.49	-0.0344523	-0.0344523
9998.9	-0.0290664	-0.0290664
10005.3	-0.0243086	-0.0243086
10011.7	-0.0228099	-0.0228099
10018.1	-0.0134399	-0.0134399
10024.5	-0.0106584	-0.0106584
10030.9	-0.00945683	-0.00945683
10037.4	-0.00868732	-0.00868732
10043.8	-0.0113085	-0.0113085
10050.2	-0.0179948	-0.0179948
10056.6	-0.0190907	-0.0190907
10063	-0.0214221	-0.0214221
10069.4	-0.0268699	-0.0268699
10075.8	-0.0310198	-0.0310198
10082.2	-0.0336158	-0.0336158
10088.6	-0.0387421	-0.0387421
10095	-0.0436287	-0.0436287
10101.5	-0.0501364	-0.0501364
10107.9	-0.0512921	-0.0512921
10114.3	-0.0512611	-0.0512611
10120.7	-0.0510127	-0.0510127
10127.1	-0.0499378	-0.0499378
10133.5	-0.0495946	-0.0495946
10139.9	-0.0495314	-0.0495314
10146.3	-0.0495964	-0.0495964
10152.7	-0.0504979	-0.0504979
10159.1	-0.050727	-0.050727
10165.5	-0.0513317	-0.0513317
10172	-0.0499618	-0.0499618
10178.4	-0.0477654	-0.0477654
10184.8	-0.0418328	-0.0418328
10191.2	-0.0394785	-0.0394785
10197.6	-0.0366226	-0.0366226
10204	-0.0345165	-0.0345165
10210.4	-0.0324034	-0.0324034
10216.8	-0.0301669	-0.0301669
10223.2	-0.0247859	-0.0247859
10229.6	-0.0292148	-0.0292148
10236.1	-0.0314562	-0.0314562
10242.5	-0.0344624	-0.0344624
10248.9	-0.0350822	-0.0350822
10255.3	-0.034813	-0.034813
10261.7	-0.034951	-0.034951
10268.1	-0.0354092	-0.0354092
10274.5	-0.0352746	-0.0352746
10280.9	-0.0352923	-0.0352923
10287.3	-0.035278	-0.035278
10293.7	-0.0367004	-0.0367004
10300.1	-0.0366485	-0.0366485
10306.6	-0.0366495	-0.0366495
10313	-0.0370403	-0.0370403
10319.4	-0.037116	-0.037116
10325.8	-0.0381187	-0.0381187
10332.2	-0.0432519	-0.0432519
10338.6	-0.0452276	-0.0452276
10345	-0.0453846	-0.0453846
10351.4	-0.0447109	-0.0447109
10357.8	-0.0443351	-0.0443351
10364.2	-0.0413293	-0.0413293
10370.7	-0.040473	-0.040473
10377.1	-0.0385299	-0.0385299
10383.5	-0.0373625	-0.0373625
10389.9	-0.0365507	-0.0365507
10396.3	-0.0354507	-0.0354507
10402.7	-0.0332662	-0.0332662
10409.1	-0.0326895	-0.0326895
10415.5	-0.0324522	-0.0324522
10421.9	-0.0319966	-0.0319966
10428.3	-0.0321601	-0.0321601
10434.7	-0.0317741	-0.0317741
10441.2	-0.0310322	-0.0310322
10447.6	-0.028922	-0.028922
10454	-0.0277685	-0.0277685
10460.4	-0.0267764	-0.0267764
10466.8	-0.0253961	-0.0253961
10473.2	-0.0249807	-0.0249807
10479.6	-0.0240251	-0.0240251
10486	-0.0240887	-0.0240887
10492.4	-0.0242035	-0.0242035
10498.8	-0.0243736	-0.0243736
10505.3	-0.0241963	-0.0241963
10511.7	-0.0228354	-0.0228354
10518.1	-0.0264705	-0.0264705
10524.5	-0.0298703	-0.0298703
10530.9	-0.0297388	-0.0297388
10537.3	-0.0291605	-0.0291605
10543.7	-0.02934	-0.02934
10550.1	-0.0294092	-0.0294092
10556.5	-0.0291795	-0.0291795
10562.9	-0.0334053	-0.0334053
10569.4	-0.0384826	-0.0384826
10575.8	-0.039013	-0.039013
10582.2	-0.0381536	-0.0381536
10588.6	-0.0374134	-0.0374134
10595	-0.036953	-0.036953
10601.4	-0.0371336	-0.0371336
10607.8	-0.041297	-0.041297
10614.2	-0.041624	-0.041624
10620.6	-0.0421037	-0.0421037
10627	-0.0426876	-0.0426876
10633.4	-0.043118	-0.043118
10639.9	-0.0440419	-0.0440419
10646.3	-0.0444368	-0.0444368
10652.7	-0.0446894	-0.0446894
10659.1	-0.0440259	-0.0440259
10665.5	-0.0445669	-0.0445669
10671.9	-0.0446158	-0.0446158
10678.3	-0.0436443	-0.0436443
10684.7	-0.042911	-0.042911
10691.1	-0.0411128	-0.0411128
10697.5	-0.0395971	-0.0395971
10704	-0.0382273	-0.0382273
10710.4	-0.0390219	-0.0390219
10716.8	-0.0390144	-0.0390144
10723.2	-0.0389174	-0.0389174
10729.6	-0.0383884	-0.0383884
10736	-0.0384101	-0.0384101
10742.4	-0.0364179	-0.0364179
10748.8	-0.0339426	-0.0339426
10755.2	-0.032181	-0.032181
10761.6	-0.028994	-0.028994
10768	-0.0285727	-0.0285727
10774.5	-0.0285996	-0.0285996
10780.9	-0.0283156	-0.0283156
10787.3	-0.0283052	-0.0283052
10793.7	-0.0282131	-0.0282131
10800.1	-0.0298516	-0.0298516
10806.5	-0.0289199	-0.0289199
10812.9	-0.0307751	-0.0307751
10819.3	-0.0308303	-0.0308303
10825.7	-0.0310122	-0.0310122
10832.1	-0.0310405	-0.0310405
10838.6	-0.0319761	-0.0319761
10845	-0.0335154	-0.0335154
10851.4	-0.0395213	-0.0395213
10857.8	-0.0417596	-0.0417596
10864.2	-0.0428174	-0.0428174
10870.6	-0.0419456	-0.0419456
10877	-0.0411193	-0.0411193
10883.4	-0.0384708	-0.0384708
10889.8	-0.0325159	-0.0325159
10896.2	-0.0314391	-0.0314391
10902.6	-0.0318572	-0.0318572
10909.1	-0.0322445	-0.0322445
10915.5	-0.0343673	-0.0343673
10921.9	-0.0343793	-0.0343793
10928.3	-0.0291736	-0.0291736
10934.7	-0.0263128	-0.0263128
10941.1	-0.0253982	-0.0253982
10947.5	-0.0236461	-0.0236461
10953.9	-0.0241014	-0.0241014
10960.3	-0.0245489	-0.0245489
10966.7	-0.0240503	-0.0240503
10973.2	-0.0242973	-0.0242973
10979.6	-0.0238304	-0.0238304
10986	-0.0231774	-0.0231774
10992.4	-0.0209883	-0.0209883
10998.8	-0.016699	-0.016699
11005.2	-0.014228	-0.014228
11011.6	-0.0121476	-0.0121476
11018	-0.0122574	-0.0122574
11024.4	-0.0121985	-0.0121985
11030.8	-0.0120301	-0.0120301
11037.2	-0.0127863	-0.0127863
11043.7	-0.0120858	-0.0120858
11050.1	-0.0115133	-0.0115133
11056.5	-0.0107692	-0.0107692
11062.9	-0.00984467	-0.00984467
11069.3	-0.00907029	-0.00907029
11075.7	-0.00857411	-0.00857411
11082.1	-0.0080731	-0.0080731
11088.5	-0.00826076	-0.00826076
11094.9	-0.00805562	-0.00805562
11101.3	-0.00737069	-0.00737069
11107.8	-0.00675957	-0.00675957
11114.2	-0.00303818	-0.00303818
11120.6	0.00357398	0.00357398
11127	0.00626318	0.00626318
11133.4	0.0088585	0.0088585
11139.8	0.0109945	0.0109945
11146.2	0.0108883	0.0108883
11152.6	0.0119565	0.0119565
11159	0.0131392	0.0131392
11165.4	0.0132238	0.0132238
11171.8	0.0127376	0.0127376
11178.3	0.0105646	0.0105646
11184.7	0.00767203	0.00767203
11191.1	0.00497115	0.00497115
11197.5	0.00534645	0.00534645
11203.9	0.0069073	0.0069073
11210.3	0.0102383	0.0102383
11216.7	0.0168324	0.0168324
11223.1	0.0165403	0.0165403
11229.5	0.0153366	0.0153366
11235.9	0.0145123	0.0145123
11242.4	0.0137151	0.0137151
11248.8	0.0134086	0.0134086
11255.2	0.0121583	0.0121583
11261.6	0.00877314	0.00877314
11268	0.00506347	0.00506347
11274.4	0.00419886	0.00419886
11280.8	0.003014	0.003014
11287.2	0.00648472	0.00648472
11293.6	0.01713	0.01713
11300	0.0173008	0.0173008
11306.4	0.0183024	0.0183024
11312.9	0.0186998	0.0186998
11319.3	0.0183003	0.0183003
11325.7	0.0181172	0.0181172
11332.1	0.0231826	0.0231826
11338.5	0.0167887	0.0167887
11344.9	0.0217978	0.0217978
11351.3	0.0325171	0.0325171
11357.7	0.0336736	0.0336736
11364.1	0.0326616	0.0326616
11370.5	0.032284	0.032284
11377	0.0320108	0.0320108
11383.4	0.0310164	0.0310164
11389.8	0.0298288	0.0298288
11396.2	0.0259411	0.0259411
11402.6	0.0254014	0.0254014
11409	0.0259059	0.0259059
11415.4	0.025459	0.025459
11421.8	0.0261011	0.0261011
11428.2	0.0255852	0.0255852
11434.6	0.0253104	0.0253104
11441	0.0224509	0.0224509
11447.5	0.0211904	0.0211904
11453.9	0.0213072	0.0213072
11460.3	0.020744	0.020744
11466.7	0.0202394	0.0202394
11473.1	0.0204913	0.0204913
11479.5	0.0199484	0.0199484
11485.9	0.018066	0.018066
11492.3	0.0166263	0.0166263
11498.7	0.0170249	0.0170249
11505.1	0.0187447	0.0187447
11511.6	0.0199265	0.0199265
11518	0.0216902	0.0216902
11524.4	0.0223807	0.0223807
11530.8	0.0227461	0.0227461
11537.2	0.0227468	0.0227468
11543.6	0.0226548	0.0226548
11550	0.0223184	0.0223184
11556.4	0.0218005	0.0218005
11562.8	0.0207311	0.0207311
11569.2	0.0200034	0.0200034
11575.7	0.0189958	0.0189958
11582.1	0.0183956	0.0183956
11588.5	0.0178412	0.0178412
11594.9	0.0176582	0.0176582
11601.3	0.0178132	0.0178132
11607.7	0.0172447	0.0172447
11614.1	0.0172949	0.0172949
11620.5	0.0151423	0.0151423
11626.9	0.0115748	0.0115748
11633.3	0.0084381	0.0084381
11639.7	0.00744396	0.00744396
11646.2	0.00675929	0.00675929
11652.6	0.00644038	0.00644038
11659	0.00572466	0.00572466
11665.4	0.00398714	0.00398714
11671.8	0.00403347	0.00403347
11678.2	0.00251539	0.00251539
11684.6	0.00140836	0.00140836
11691	-3.72839e-05	-3.72839e-05
11697.4	-0.000437245	-0.000437245
11703.8	-0.000781823	-0.000781823
11710.3	-0.000536287	-0.000536287
11716.7	-0.00280793	-0.00280793
11723.1	-0.00318772	-0.00318772
11729.5	-0.00276738	-0.00276738
11735.9	-0.00198035	-0.00198035
11742.3	0.000110864	0.000110864
11748.7	0.00161594	0.00161594
11755.1	0.00435538	0.00435538
11761.5	0.00671678	0.00671678
11767.9	0.0114866	0.0114866
11774.3	0.0142012	0.0142012
11780.8	0.015021	0.015021
11787.2	0.0142365	0.0142365
11793.6	0.0131365	0.0131365
11800	0.0123698	0.0123698
11806.4	0.00490723	0.00490723
11812.8	0.00159649	0.00159649
11819.2	6.52159e-05	6.52159e-05
11825.6	-3.94775e-05	-3.94775e-05
11832	1.14129e-05	1.14129e-05
11838.4	0.00108999	0.00108999
11844.9	0.00215725	0.00215725
11851.3	0.00261895	0.00261895
11857.7	0.00304327	0.00304327
11864.1	0.00236076	0.00236076
11870.5	0.00190856	0.00190856
11876.9	0.00114905	0.00114905
11883.3	0.000782992	0.000782992
11889.7	0.0010713	0.0010713
11896.1	0.00126568	0.00126568
11902.5	0.000656313	0.000656313
11908.9	0.000559004	0.000559004
11915.4	0.000470173	0.000470173
11921.8	-1.40517e-05	-1.40517e-05
11928.2	0.000920967	0.000920967
11934.6	0.00516554	0.00516554
11941	0.00865518	0.00865518
11947.4	0.00972334	0.00972334
11953.8	0.0103282	0.0103282
11960.2	0.0108308	0.0108308
11966.6	0.00879433	0.00879433
11973	0.0073482	0.0073482
11979.5	0.00585886	0.00585886
11985.9	0.00329322	0.00329322
11992.3	0.00169844	0.00169844
11998.7	0.00107551	0.00107551
12005.1	0.00102188	0.00102188
12011.5	0.000944474	0.000944474
12017.9	0.000960076	0.000960076
12024.3	0.00155138	0.00155138
12030.7	0.00190544	0.00190544
12037.1	0.00283616	0.00283616
12043.5	0.0025688	0.0025688
12050	0.00348901	0.00348901
12056.4	0.0029981	0.0029981
12062.8	0.00270838	0.00270838
12069.2	0.00276357	0.00276357
12075.6	0.00121059	0.00121059
12082	-0.000511318	-0.000511318
12088.4	-0.00239574	-0.00239574
12094.8	-0.0036441	-0.0036441
12101.2	-0.00372129	-0.00372129
12107.6	-0.00415088	-0.00415088
12114.1	-0.00498533	-0.00498533
12120.5	-0.00372189	-0.00372189
12126.9	-0.00351991	-0.00351991
12133.3	-0.00186332	-0.00186332
12139.7	0.00270128	0.00270128
12146.1	0.00494037	0.00494037
12152.5	0.00524778	0.00524778
12158.9	0.00673346	0.00673346
12165.3	0.00631954	0.00631954
12171.7	0.00557845	0.00557845
12178.1	0.00287941	0.00287941
12184.6	0.00137002	0.00137002
12191	0.0016679	0.0016679
12197.4	0.00174595	0.00174595
12203.8	0.00293802	0.00293802
12210.2	0.00415248	0.00415248
12216.6	0.00642614	0.00642614
12223	0.00678475	0.00678475
12229.4	0.00710069	0.00710069
12235.8	0.00805017	0.00805017
12242.2	0.00770634	0.00770634
12248.7	0.00898291	0.00898291
12255.1	0.00988678	0.00988678
12261.5	0.0108671	0.0108671
12267.9	0.0114941	0.0114941
12274.3	0.0119848	0.0119848
12280.7	0.0120855	0.0120855
12287.1	0.013834	0.013834
12293.5	0.01506	0.01506
12299.9	0.0159407	0.0159407
12306.3	0.0168024	0.0168024
12312.7	0.0184286	0.0184286
12319.2	0.019433	0.019433
12325.6	0.0203911	0.0203911
12332	0.0223338	0.0223338
12338.4	0.0240433	0.0240433
12344.8	0.0258043	0.0258043
12351.2	0.0282225	0.0282225
12357.6	0.029255	0.029255
12364	0.0295288	0.0295288
12370.4	0.0303605	0.0303605
12376.8	0.0299935	0.0299935
12383.3	0.0298274	0.0298274
12389.7	0.0298157	0.0298157
12396.1	0.0300491	0.0300491
12402.5	0.0301152	0.0301152
12408.9	0.0277445	0.0277445
12415.3	0.0244387	0.0244387
12421.7	0.0221033	0.0221033
12428.1	0.0213828	0.0213828
12434.5	0.0210141	0.0210141
12440.9	0.0213355	0.0213355
12447.3	0.0229332	0.0229332
12453.8	0.0244131	0.0244131
12460.2	0.0239191	0.0239191
12466.6	0.0239816	0.0239816
12473	0.0229796	0.0229796
12479.4	0.0199994	0.0199994
12485.8	0.0179216	0.0179216
12492.2	0.0167408	0.0167408
12498.6	0.015932	0.015932
12505	0.0138415	0.0138415
12511.4	0.0130983	0.0130983
12517.9	0.00952998	0.00952998
12524.3	0.00774464	0.00774464
12530.7	0.00383282	0.00383282
12537.1	-0.00056339	-0.00056339
12543.5	-0.00359481	-0.00359481
12549.9	-0.00414129	-0.00414129
12556.3	-0.00498833	-0.00498833
12562.7	-0.00578971	-0.00578971
12569.1	-0.00738715	-0.00738715
12575.5	-0.0076603	-0.0076603
12581.9	-0.00906906	-0.00906906
12588.4	-0.00900398	-0.00900398
12594.8	-0.00904507	-0.00904507
12601.2	-0.00991338	-0.00991338
12607.6	-0.0141593	-0.0141593
12614	-0.0159976	-0.0159976
12620.4	-0.0174727	-0.0174727
12626.8	-0.0187334	-0.0187334
12633.2	-0.0190205	-0.0190205
12639.6	-0.0191563	-0.0191563
12646	-0.0189271	-0.0189271
12652.5	-0.0181948	-0.0181948
12658.9	-0.0166323	-0.0166323
12665.3	-0.014718	-0.014718
12671.7	-0.0110892	-0.0110892
12678.1	-0.00451093	-0.00451093
12684.5	-0.000891593	-0.000891593
12690.9	0.00285654	0.00285654
12697.3	0.00612667	0.00612667
12703.7	0.00770032	0.00770032
12710.1	0.00741176	0.00741176
12716.6	0.00805555	0.00805555
12723	0.00811526	0.00811526
12729.4	0.00769654	0.00769654
12735.8	0.00786202	0.00786202
12742.2	0.00739959	0.00739959
12748.6	0.00697169	0.00697169
12755	0.0060734	0.0060734
12761.4	0.00605651	0.00605651
12767.8	0.00638654	0.00638654
12774.2	0.00685902	0.00685902
12780.6	0.00682628	0.00682628
12787.1	0.00594246	0.00594246
12793.5	0.00647052	0.00647052
12799.9	0.00274341	0.00274341
12806.3	0.000581836	0.000581836
[truncated: 9,301 more rows]

## Sheet: Synthetic_x_g
Time [a.u.]	x_g data [a.u.]
0	0.0014818
6.40955	0.00281679
12.8191	0.0043049
19.2287	0.00498801
25.6382	0.00614947
32.0478	0.00698008
38.4573	0.00719956
44.8669	0.00722829
51.2764	0.00735817
57.686	0.00701693
64.0955	0.00675997
70.5051	0.0056368
76.9146	0.00311017
83.3242	0.00147986
89.7337	0.00148105
96.1433	0.00151038
102.553	0.00212308
108.962	0.00237127
115.372	0.00203064
121.781	0.0019257
128.191	0.00212922
134.601	0.00293298
141.01	0.00309169
147.42	0.00324972
153.829	0.00405439
160.239	0.00526773
166.648	0.00538166
173.058	0.00716602
179.467	0.00789831
185.877	0.00815232
192.287	0.00712764
198.696	0.0064386
205.106	0.00424825
211.515	0.00256749
217.925	0.00169092
224.334	-0.000764218
230.744	-0.00225665
237.153	-0.00359522
243.563	-0.00400856
249.973	-0.00472507
256.382	-0.00513893
262.792	-0.0054803
269.201	-0.00518792
275.611	-0.00486766
282.02	-0.00251131
288.43	-0.00110301
294.839	0.00156336
301.249	0.00365891
307.658	0.00453407
314.068	0.0050275
320.478	0.00536349
326.887	0.00389093
333.297	0.00203002
339.706	-0.00167841
346.116	-0.0031603
352.525	-0.00387961
358.935	-0.00329778
365.344	-0.00327752
371.754	-0.00264038
378.164	-0.00200108
384.573	-0.00192768
390.983	-0.0015722
397.392	-0.00188957
403.802	-0.00230889
410.211	-0.00234103
416.621	-0.00183527
423.03	-0.00245744
429.44	-0.00300923
435.85	-0.00332182
442.259	-0.00388946
448.669	-0.00335215
455.078	-0.00303429
461.488	-0.0033793
467.897	-0.00335983
474.307	-0.00351515
480.716	-0.00312086
487.126	-0.00389542
493.535	-0.00453903
499.945	-0.00292398
506.355	-0.00164101
512.764	-0.000240883
519.174	0.00105693
525.583	0.000437165
531.993	-7.20544e-06
538.402	-0.00095169
544.812	-0.00223636
551.221	-0.00257397
557.631	-0.00285189
564.041	-0.00430302
570.45	-0.00416855
576.86	-0.00148515
583.269	-0.00126392
589.679	-0.000463232
596.088	-0.000448423
602.498	-0.000715844
608.907	-0.000411458
615.317	-0.00266121
621.727	-0.004553
628.136	-0.00449304
634.546	-0.00448599
640.955	-0.00484966
647.365	-0.00488405
653.774	-0.00409486
660.184	-0.00118731
666.593	0.00033369
673.003	0.00145014
679.412	0.00114893
685.822	0.00025307
692.232	-0.000861643
698.641	-0.000954224
705.051	-0.00150102
711.46	-0.0018479
717.87	-0.00176894
724.279	-0.000671378
730.689	0.00170834
737.098	0.00403582
743.508	0.00391912
749.918	0.0054759
756.327	0.00548266
762.737	0.00520204
769.146	0.00471117
775.556	0.00272451
781.965	0.00265334
788.375	0.00183406
794.784	0.00162902
801.194	0.000889178
807.603	-0.000114953
814.013	-0.00346304
820.423	-0.00390237
826.832	-0.00436049
833.242	-0.00434366
839.651	-0.00416757
846.061	-0.00435875
852.47	-0.00511391
858.88	-0.00780028
865.289	-0.00696162
871.699	-0.00558194
878.109	-0.00521521
884.518	-0.00521609
890.928	-0.00561834
897.337	-0.00702499
903.747	-0.0100093
910.156	-0.0108131
916.566	-0.0103033
922.975	-0.0102943
929.385	-0.00865629
935.795	-0.00798874
942.204	-0.00674173
948.614	-0.00351838
955.023	-0.00299786
961.433	-0.00251346
967.842	-0.0037853
974.252	-0.00362656
980.661	-0.00400353
987.071	-0.0034213
993.48	-0.00255907
999.89	-0.00303175
1006.3	-0.00319653
1012.71	-0.00475519
1019.12	-0.00990654
1025.53	-0.0108144
1031.94	-0.0109065
1038.35	-0.0114425
1044.76	-0.0132573
1051.17	-0.0141922
1057.58	-0.0147284
1063.99	-0.0147307
1070.4	-0.0149343
1076.8	-0.0148232
1083.21	-0.0150366
1089.62	-0.0152331
1096.03	-0.0151588
1102.44	-0.0151718
1108.85	-0.0166368
1115.26	-0.0165177
1121.67	-0.0165258
1128.08	-0.0168619
1134.49	-0.0162671
1140.9	-0.013762
1147.31	-0.0126509
1153.72	-0.0129636
1160.13	-0.0115144
1166.54	-0.0126711
1172.95	-0.0131058
1179.36	-0.0146363
1185.77	-0.0156659
1192.18	-0.0166352
1198.59	-0.0169713
1205	-0.0171671
1211.41	-0.0172203
1217.81	-0.017475
1224.22	-0.0171379
1230.63	-0.0173102
1237.04	-0.0170859
1243.45	-0.0199673
1249.86	-0.0209368
1256.27	-0.0218139
1262.68	-0.0235161
1269.09	-0.0245414
1275.5	-0.0250227
1281.91	-0.0257409
1288.32	-0.0259628
1294.73	-0.0260505
1301.14	-0.0270704
1307.55	-0.0278399
1313.96	-0.0281121
1320.37	-0.0286039
1326.78	-0.0283136
1333.19	-0.028146
1339.6	-0.0278471
1346.01	-0.026536
1352.42	-0.026779
1358.82	-0.0263229
1365.23	-0.0267788
1371.64	-0.0270034
1378.05	-0.0272009
1384.46	-0.0274209
1390.87	-0.0276488
1397.28	-0.0276716
1403.69	-0.0279376
1410.1	-0.0288874
1416.51	-0.0289459
1422.92	-0.0305653
1429.33	-0.0316775
1435.74	-0.0330822
1442.15	-0.0350242
1448.56	-0.0396741
1454.97	-0.0408597
1461.38	-0.0428516
1467.79	-0.0451387
1474.2	-0.0460987
1480.61	-0.047101
1487.02	-0.0473708
1493.43	-0.0480474
1499.84	-0.0475081
1506.24	-0.0479803
1512.65	-0.0480799
1519.06	-0.0487047
1525.47	-0.0490804
1531.88	-0.0498874
1538.29	-0.0501334
1544.7	-0.0505142
1551.11	-0.0513
1557.52	-0.0503024
1563.93	-0.0492205
1570.34	-0.049532
1576.75	-0.0518308
1583.16	-0.0560672
1589.57	-0.0577313
1595.98	-0.0590389
1602.39	-0.0596192
1608.8	-0.0603613
1615.21	-0.0603247
1621.62	-0.0617161
1628.03	-0.0628852
1634.44	-0.063371
1640.85	-0.0633283
1647.25	-0.0633804
1653.66	-0.0605449
1660.07	-0.0576558
1666.48	-0.0562288
1672.89	-0.0565841
1679.3	-0.0571767
1685.71	-0.0587312
1692.12	-0.0602031
1698.53	-0.0626191
1704.94	-0.0677452
1711.35	-0.0688849
1717.76	-0.0696225
1724.17	-0.0707834
1730.58	-0.0711489
1736.99	-0.0727737
1743.4	-0.0745038
1749.81	-0.0775952
1756.22	-0.0833021
1762.63	-0.0838801
1769.04	-0.0858742
1775.45	-0.0873096
1781.86	-0.090504
1788.26	-0.0901119
1794.67	-0.0889179
1801.08	-0.0781602
1807.49	-0.0894309
1813.9	-0.0898486
1820.31	-0.0911922
1826.72	-0.0929
1833.13	-0.0943265
1839.54	-0.0956903
1845.95	-0.0969354
1852.36	-0.0980863
1858.77	-0.100396
1865.18	-0.102438
1871.59	-0.103763
1878	-0.10527
1884.41	-0.105507
1890.82	-0.106919
1897.23	-0.105075
1903.64	-0.106214
1910.05	-0.103839
1916.46	-0.101305
1922.87	-0.101236
1929.28	-0.102317
1935.68	-0.104365
1942.09	-0.109991
1948.5	-0.113175
1954.91	-0.114701
1961.32	-0.114438
1967.73	-0.11505
1974.14	-0.114949
1980.55	-0.115675
1986.96	-0.117087
1993.37	-0.119186
1999.78	-0.121374
2006.19	-0.122239
2012.6	-0.123061
2019.01	-0.123599
2025.42	-0.126706
2031.83	-0.129143
2038.24	-0.130518
2044.65	-0.132392
2051.06	-0.133618
2057.47	-0.135088
2063.88	-0.13614
2070.29	-0.137635
2076.69	-0.138636
2083.1	-0.138889
2089.51	-0.140591
2095.92	-0.141718
2102.33	-0.143511
2108.74	-0.144658
2115.15	-0.145492
2121.56	-0.146874
2127.97	-0.14668
2134.38	-0.147041
2140.79	-0.147333
2147.2	-0.1475
2153.61	-0.148287
2160.02	-0.148589
2166.43	-0.145832
2172.84	-0.14577
2179.25	-0.148317
2185.66	-0.151034
2192.07	-0.169645
2198.48	-0.19492
2204.89	-0.196336
2211.3	-0.198289
2217.7	-0.201201
2224.11	-0.205511
2230.52	-0.204285
2236.93	-0.201103
2243.34	-0.194375
2249.75	-0.194678
2256.16	-0.192983
2262.57	-0.195616
2268.98	-0.198317
2275.39	-0.198185
2281.8	-0.196712
2288.21	-0.196096
2294.62	-0.184986
2301.03	-0.167615
2307.44	0.0612691
2313.85	0.341171
2320.26	0.340674
2326.67	0.326407
2333.08	0.314505
2339.49	0.309667
2345.9	0.292656
2352.31	0.270014
2358.71	0.262177
2365.12	0.262686
2371.53	0.261231
2377.94	0.25922
2384.35	0.279423
2390.76	0.280865
2397.17	0.281108
2403.58	0.277932
2409.99	0.267579
2416.4	0.264313
2422.81	0.269481
2429.22	0.274662
2435.63	0.273191
2442.04	0.268285
2448.45	0.256027
2454.86	0.245871
2461.27	0.244205
2467.68	0.243207
2474.09	0.242263
2480.5	0.24121
2486.91	0.239547
2493.32	0.237182
2499.73	0.234404
2506.13	0.227736
2512.54	0.221585
2518.95	0.219779
2525.36	0.217541
2531.77	0.211224
2538.18	0.205135
2544.59	0.200464
2551	0.198698
2557.41	0.196581
2563.82	0.194668
2570.23	0.192372
2576.64	0.190261
2583.05	0.183488
2589.46	0.177021
2595.87	0.169884
2602.28	0.166272
2608.69	0.170632
2615.1	0.166131
2621.51	0.162027
2627.92	0.165757
2634.33	0.177962
2640.74	0.227652
2647.14	0.281724
2653.55	0.305001
2659.96	0.306239
2666.37	0.284987
2672.78	0.280847
2679.19	0.279302
2685.6	0.281239
2692.01	0.283116
2698.42	0.28395
2704.83	0.287392
2711.24	0.288721
2717.65	0.288054
2724.06	0.287968
2730.47	0.287395
2736.88	0.284917
2743.29	0.283043
2749.7	0.282771
2756.11	0.281496
2762.52	0.275809
2768.93	0.271213
2775.34	0.265641
2781.75	0.261888
2788.15	0.261456
2794.56	0.2607
2800.97	0.257306
2807.38	0.256852
2813.79	0.253384
2820.2	0.250697
2826.61	0.24708
2833.02	0.245881
2839.43	0.246382
2845.84	0.244911
2852.25	0.243168
2858.66	0.240024
2865.07	0.236914
2871.48	0.234004
2877.89	0.231178
2884.3	0.230501
2890.71	0.229565
2897.12	0.229408
2903.53	0.229796
2909.94	0.229497
2916.35	0.231285
2922.76	0.231823
2929.17	0.231714
2935.57	0.231444
2941.98	0.229945
2948.39	0.228968
2954.8	0.22905
2961.21	0.225799
2967.62	0.226648
2974.03	0.225528
2980.44	0.224253
2986.85	0.222749
2993.26	0.218603
2999.67	0.213625
3006.08	0.209666
3012.49	0.209155
3018.9	0.209268
3025.31	0.206435
3031.72	0.201386
3038.13	0.19456
3044.54	0.183042
3050.95	0.169205
3057.36	0.154857
3063.77	0.144523
3070.18	0.129576
3076.58	0.115912
3082.99	0.105047
3089.4	0.0844696
3095.81	0.074749
3102.22	0.0516636
3108.63	0.0401675
3115.04	0.0258444
3121.45	0.0153718
3127.86	0.00911389
3134.27	0.00244489
3140.68	-0.00961078
3147.09	-0.0174971
3153.5	-0.0362523
3159.91	-0.0440608
3166.32	-0.0526497
3172.73	-0.0564304
3179.14	-0.068921
3185.55	-0.0783668
3191.96	-0.0838428
3198.37	-0.0900487
3204.78	-0.0927423
3211.19	-0.0945234
3217.59	-0.0962747
3224	-0.0974891
3230.41	-0.105449
3236.82	-0.111598
3243.23	-0.127544
3249.64	-0.129881
3256.05	-0.135206
3262.46	-0.138884
3268.87	-0.145534
3275.28	-0.167172
3281.69	-0.174379
3288.1	-0.17574
3294.51	-0.178996
3300.92	-0.181154
3307.33	-0.17928
3313.74	-0.176843
3320.15	-0.171536
3326.56	-0.165894
3332.97	-0.16103
3339.38	-0.155333
3345.79	-0.150191
3352.2	-0.147164
3358.61	-0.141457
3365.01	-0.139973
3371.42	-0.146831
3377.83	-0.160993
3384.24	-0.166177
3390.65	-0.164004
3397.06	-0.157969
3403.47	-0.155954
3409.88	-0.146221
3416.29	-0.12627
3422.7	-0.112675
3429.11	-0.108243
3435.52	-0.105299
3441.93	-0.103176
3448.34	-0.101906
3454.75	-0.102225
3461.16	-0.112207
3467.57	-0.118917
3473.98	-0.118591
3480.39	-0.113049
3486.8	-0.0932707
3493.21	-0.0794259
3499.62	-0.0748969
3506.02	-0.0771457
3512.43	-0.0962721
3518.84	-0.100705
3525.25	-0.103336
3531.66	-0.101582
3538.07	-0.0882165
3544.48	-0.0849968
3550.89	-0.0785994
3557.3	-0.0737409
3563.71	-0.073554
3570.12	-0.0754703
3576.53	-0.0760202
3582.94	-0.0769576
3589.35	-0.0743021
3595.76	-0.0673444
3602.17	-0.0639041
3608.58	-0.0586135
3614.99	-0.0463641
3621.4	-0.0349978
3627.81	-0.029468
3634.22	-0.026931
3640.63	-0.026198
3647.03	-0.0276736
3653.44	-0.0173728
3659.85	-0.012096
3666.26	-0.00812219
3672.67	-0.00513258
3679.08	-0.000442043
3685.49	-0.00252717
3691.9	-0.00800168
3698.31	-0.0134579
3704.72	-0.0141709
3711.13	-0.0161855
3717.54	-0.0179698
3723.95	-0.0177347
3730.36	-0.016716
3736.77	-0.0156078
3743.18	-0.0119649
3749.59	-0.00788871
3756	-0.00460465
3762.41	-0.000981374
3768.82	0.000644737
3775.23	0.00157933
3781.64	0.00233395
3788.04	0.00280548
3794.45	0.00396802
3800.86	0.00607841
3807.27	0.00819988
3813.68	0.00660891
3820.09	0.00483168
3826.5	0.00290623
3832.91	-0.00522911
3839.32	-0.0126866
3845.73	-0.0161178
3852.14	-0.0176019
3858.55	-0.0190743
3864.96	-0.0211203
3871.37	-0.0253148
3877.78	-0.033141
3884.19	-0.0383318
3890.6	-0.0437323
3897.01	-0.0469233
3903.42	-0.0531141
3909.83	-0.0551728
3916.24	-0.0569093
3922.65	-0.059916
3929.06	-0.0692947
3935.46	-0.0702511
3941.87	-0.0745928
3948.28	-0.0769382
3954.69	-0.0771424
3961.1	-0.0733949
3967.51	-0.0684469
3973.92	-0.0654307
3980.33	-0.0623044
3986.74	-0.0646988
3993.15	-0.0674544
3999.56	-0.0732239
4005.97	-0.0805706
4012.38	-0.089519
4018.79	-0.0954747
4025.2	-0.0964041
4031.61	-0.0957324
4038.02	-0.0951176
4044.43	-0.094175
4050.84	-0.0924938
4057.25	-0.0926892
4063.66	-0.0923812
4070.07	-0.0918659
4076.47	-0.0955114
4082.88	-0.0971028
4089.29	-0.0951315
4095.7	-0.0943658
4102.11	-0.0962868
4108.52	-0.0948021
4114.93	-0.0940596
4121.34	-0.0922782
4127.75	-0.0916678
4134.16	-0.0911617
4140.57	-0.0908271
4146.98	-0.0916981
4153.39	-0.0923012
4159.8	-0.0923043
4166.21	-0.0910636
4172.62	-0.0900862
4179.03	-0.0885667
4185.44	-0.0874968
4191.85	-0.0850614
4198.26	-0.0818704
4204.67	-0.0782449
4211.08	-0.0780995
4217.48	-0.0778281
4223.89	-0.0786126
4230.3	-0.0781742
4236.71	-0.0767852
4243.12	-0.0672961
4249.53	-0.0576519
4255.94	-0.0525113
4262.35	-0.0418675
4268.76	-0.0349253
4275.17	-0.0190766
4281.58	-0.0146412
4287.99	-0.0149746
4294.4	-0.0167427
4300.81	-0.02217
4307.22	-0.0236798
4313.63	-0.0258338
4320.04	-0.0271259
4326.45	-0.0267535
4332.86	-0.0263441
4339.27	-0.0251097
4345.68	-0.0223886
4352.09	-0.018823
4358.5	-0.0154142
4364.9	-0.012531
4371.31	-0.00997749
4377.72	-0.00701295
4384.13	-0.003504
4390.54	0.00167731
4396.95	0.00544662
4403.36	0.0132652
4409.77	0.0204817
4416.18	0.0319685
4422.59	0.0471922
4429	0.0537618
4435.41	0.0581047
4441.82	0.0582342
4448.23	0.0583319
4454.64	0.0564189
4461.05	0.0519123
4467.46	0.0482762
4473.87	0.0404367
4480.28	0.0356236
4486.69	0.0258109
4493.1	0.0214477
4499.51	0.0191502
4505.91	0.0178301
4512.32	0.0164695
4518.73	0.0154445
4525.14	0.0153315
4531.55	0.0140994
4537.96	0.0128186
4544.37	0.0106217
4550.78	0.00997158
4557.19	0.0100547
4563.6	0.00889392
4570.01	0.0080771
4576.42	0.00782172
4582.83	0.00762849
4589.24	0.00635754
4595.65	0.00599537
4602.06	0.00491755
4608.47	0.00383412
4614.88	0.00299304
4621.29	0.00469591
4627.7	0.0204588
4634.11	0.0248182
4640.52	0.02607
4646.92	0.0297513
4653.33	0.0314389
4659.74	0.0286609
4666.15	0.0205957
4672.56	0.0195268
4678.97	0.0155991
4685.38	0.0139927
4691.79	0.0138758
4698.2	0.0122483
4704.61	0.0117488
4711.02	0.0108649
4717.43	0.00973138
4723.84	0.00563983
4730.25	0.00430661
4736.66	0.00286369
4743.07	0.00336813
4749.48	0.00339065
4755.89	-0.000619106
4762.3	-0.00625303
4768.71	-0.00860793
4775.12	-0.0100307
4781.53	-0.0122265
4787.94	-0.0125896
4794.34	-0.0136731
4800.75	-0.0150544
4807.16	-0.015175
4813.57	-0.0182126
4819.98	-0.0219248
4826.39	-0.0254392
4832.8	-0.0313471
4839.21	-0.0404729
4845.62	-0.0418644
4852.03	-0.0426346
4858.44	-0.0432614
4864.85	-0.0431635
4871.26	-0.0409003
4877.67	-0.0491246
4884.08	-0.050991
4890.49	-0.0577566
4896.9	-0.0613643
4903.31	-0.0630242
4909.72	-0.063273
4916.13	-0.0626673
4922.54	-0.0585464
4928.95	-0.057381
4935.35	-0.0549301
4941.76	-0.0554219
4948.17	-0.0560891
4954.58	-0.0557748
4960.99	-0.0556339
4967.4	-0.0555307
4973.81	-0.053465
4980.22	-0.0538209
4986.63	-0.0551252
4993.04	-0.0563466
4999.45	-0.0614573
5005.86	-0.063971
5012.27	-0.0705669
5018.68	-0.0735703
5025.09	-0.0778587
5031.5	-0.0777678
5037.91	-0.0780007
5044.32	-0.0770754
5050.73	-0.0740497
5057.14	-0.0712395
5063.55	-0.0712841
5069.96	-0.0719012
5076.36	-0.0725222
5082.77	-0.0745343
5089.18	-0.0744048
5095.59	-0.0757856
5102	-0.0760683
5108.41	-0.0776125
5114.82	-0.0786048
5121.23	-0.0798675
5127.64	-0.0793801
5134.05	-0.0783696
5140.46	-0.0768639
5146.87	-0.0741031
5153.28	-0.0740443
5159.69	-0.0689965
5166.1	-0.0608428
5172.51	-0.0546293
5178.92	-0.0521165
5185.33	-0.0517339
5191.74	-0.0511945
5198.15	-0.0499294
5204.56	-0.0507192
5210.97	-0.0437916
5217.37	-0.0414867
5223.78	-0.0393611
5230.19	-0.038156
5236.6	-0.0376214
5243.01	-0.0377405
5249.42	-0.0375562
5255.83	-0.037725
5262.24	-0.0382182
5268.65	-0.0363779
5275.06	-0.0330099
5281.47	-0.0315015
5287.88	-0.0311062
5294.29	-0.0295391
5300.7	-0.0202793
5307.11	-0.0141923
5313.52	-0.00871476
5319.93	-0.00532068
5326.34	-0.00172823
5332.75	0.0015508
5339.16	0.00780647
5345.57	0.0112744
5351.98	0.0120702
5358.39	0.0203165
5364.79	0.0226253
5371.2	0.0247499
5377.61	0.025772
5384.02	0.0263713
5390.43	0.0286635
5396.84	0.0309929
5403.25	0.0341918
5409.66	0.0369392
5416.07	0.0391297
5422.48	0.0398114
5428.89	0.042061
5435.3	0.0456647
5441.71	0.0488903
5448.12	0.0541931
5454.53	0.0542424
5460.94	0.0539585
5467.35	0.050761
5473.76	0.0401566
5480.17	0.0328083
5486.58	0.0323915
5492.99	0.0323003
5499.4	0.0318506
5505.8	0.0308829
5512.21	0.0287663
5518.62	0.0240709
5525.03	0.0211249
5531.44	0.0195459
5537.85	0.0190789
5544.26	0.0183558
5550.67	0.016908
5557.08	0.0148865
5563.49	0.0100862
5569.9	0.00676813
5576.31	0.00275258
5582.72	-0.00121018
5589.13	-0.00576433
5595.54	-0.00935677
5601.95	-0.01205
5608.36	-0.0141482
5614.77	-0.0150881
5621.18	-0.0148662
5627.59	-0.0142474
5634	-0.0106128
5640.41	-0.00765515
5646.81	-0.00698171
5653.22	-0.0071418
5659.63	-0.00724304
5666.04	-0.00850954
5672.45	-0.0125434
5678.86	-0.0138589
5685.27	-0.0188066
5691.68	-0.0190339
5698.09	-0.019015
5704.5	-0.0181502
5710.91	-0.0177748
5717.32	-0.0180189
5723.73	-0.0176912
5730.14	-0.0205463
5736.55	-0.0268952
5742.96	-0.0327686
5749.37	-0.0365338
5755.78	-0.0378301
5762.19	-0.0389305
5768.6	-0.0376989
5775.01	-0.037039
5781.42	-0.0309597
5787.83	-0.0245729
5794.23	-0.02362
5800.64	-0.02318
5807.05	-0.023319
5813.46	-0.0236463
5819.87	-0.0236317
5826.28	-0.0244327
5832.69	-0.0249239
5839.1	-0.0238753
5845.51	-0.0196691
5851.92	-0.0179469
5858.33	-0.0135967
5864.74	-0.0132152
5871.15	-0.0138757
5877.56	-0.0149009
5883.97	-0.0166715
5890.38	-0.0180994
5896.79	-0.021353
5903.2	-0.0228906
5909.61	-0.0241705
5916.02	-0.026342
5922.43	-0.0279735
5928.84	-0.0299267
5935.24	-0.0306628
5941.65	-0.0300998
5948.06	-0.0290571
5954.47	-0.0274238
5960.88	-0.0251041
5967.29	-0.0240893
5973.7	-0.0203145
5980.11	-0.0167757
5986.52	-0.0127452
5992.93	-0.0093273
5999.34	-0.00770277
6005.75	-0.00524815
6012.16	0.00385492
6018.57	0.0118726
6024.98	0.0163442
6031.39	0.0180317
6037.8	0.0245895
6044.21	0.0363175
6050.62	0.0389401
6057.03	0.0433957
6063.44	0.0551027
6069.85	0.0677447
6076.25	0.0740797
6082.66	0.0772004
6089.07	0.0810928
6095.48	0.0949083
6101.89	0.110369
6108.3	0.114641
6114.71	0.118782
6121.12	0.121066
6127.53	0.122166
6133.94	0.121348
6140.35	0.115354
6146.76	0.109761
6153.17	0.102799
6159.58	0.0989942
6165.99	0.0940343
6172.4	0.0868262
6178.81	0.0840993
6185.22	0.0836668
6191.63	0.0833366
6198.04	0.0815086
6204.45	0.0760879
6210.86	0.0646482
6217.27	0.0599577
6223.67	0.0556004
6230.08	0.0537231
6236.49	0.0486592
6242.9	0.0425134
6249.31	0.0395666
6255.72	0.0384868
6262.13	0.0376859
6268.54	0.0375138
6274.95	0.0369299
6281.36	0.0380981
6287.77	0.0385697
6294.18	0.0407478
6300.59	0.0404169
6307	0.0397934
6313.41	0.0383285
6319.82	0.0362249
6326.23	0.035708
6332.64	0.0350975
6339.05	0.0345951
6345.46	0.035344
6351.87	0.0394823
6358.28	0.0423717
6364.68	0.0485034
6371.09	0.048067
6377.5	0.0461368
6383.91	0.0437601
6390.32	0.035172
6396.73	0.0318009
6403.14	0.0292368
6409.55	0.0228694
6415.96	0.0188113
6422.37	0.013965
6428.78	0.00953845
6435.19	0.00135604
6441.6	-0.00280379
6448.01	-0.00534747
6454.42	-0.00580113
6460.83	-0.00583446
6467.24	-0.00531504
6473.65	-0.00106106
6480.06	0.00231303
6486.47	0.00306922
6492.88	0.00331356
6499.29	0.00411804
6505.69	0.00240648
6512.1	-0.00102891
6518.51	-0.0048818
6524.92	-0.00622637
6531.33	-0.00775769
6537.74	-0.012072
6544.15	-0.015607
6550.56	-0.0152026
6556.97	-0.0153251
6563.38	-0.0148667
6569.79	-0.0115634
6576.2	-0.00815687
6582.61	-0.00793467
6589.02	-0.0071879
6595.43	-0.00765978
6601.84	-0.00720443
6608.25	-0.00613004
6614.66	-0.00418401
6621.07	0.00114756
6627.48	0.00325004
6633.89	0.0051535
6640.3	0.0042846
6646.7	0.00395983
6653.11	0.0031636
6659.52	-0.000730729
6665.93	-0.00163165
6672.34	-0.00143085
6678.75	-0.00131304
6685.16	-0.00154184
6691.57	-0.00216227
6697.98	-0.0036332
6704.39	-0.00369531
6710.8	-0.00234175
6717.21	0.000454335
6723.62	0.00126165
6730.03	0.00203615
6736.44	0.00233343
6742.85	0.00348643
6749.26	0.00406243
6755.67	0.0096392
6762.08	0.0141606
6768.49	0.0171545
6774.9	0.018698
6781.31	0.0212082
6787.72	0.0219997
6794.12	0.0218973
6800.53	0.0189946
6806.94	0.013939
6813.35	0.0107147
6819.76	0.00890151
6826.17	0.00380942
6832.58	0.00185239
6838.99	0.00147418
6845.4	0.000990461
6851.81	0.00113916
6858.22	0.000130059
6864.63	-0.00214247
6871.04	-0.00948303
6877.45	-0.0117788
6883.86	-0.0159669
6890.27	-0.0155085
6896.68	-0.0125649
6903.09	-0.0105689
6909.5	-0.00942366
6915.91	-0.00961224
6922.32	-0.0122141
6928.73	-0.0135126
6935.13	-0.0136164
6941.54	-0.0136615
6947.95	-0.013309
6954.36	-0.0125277
6960.77	-0.0120395
6967.18	-0.0124519
6973.59	-0.0133081
6980	-0.0137411
6986.41	-0.0141446
6992.82	-0.0140991
6999.23	-0.012498
7005.64	-0.00417365
7012.05	0.00285307
7018.46	0.00461427
7024.87	0.00500086
7031.28	0.00521667
7037.69	0.00518493
7044.1	0.00529301
7050.51	0.00355603
7056.92	-0.0012658
7063.33	-0.00347858
7069.74	-0.00377611
7076.14	-0.00480218
7082.55	-0.00511673
7088.96	-0.0063928
7095.37	-0.00731308
7101.78	-0.00873995
7108.19	-0.00861182
7114.6	-0.00711858
7121.01	-0.00454239
7127.42	-0.00288081
7133.83	-0.000404223
7140.24	0.000935298
7146.65	0.00291361
7153.06	0.00340859
7159.47	0.00373584
7165.88	0.00420827
7172.29	0.00498307
7178.7	0.00650746
7185.11	0.0083431
7191.52	0.00958808
7197.93	0.00958695
7204.34	0.00946215
7210.75	0.00753595
7217.16	0.00681395
7223.56	0.00574084
7229.97	0.00297771
7236.38	0.000271061
7242.79	-0.00259402
7249.2	-0.00205978
7255.61	0.000793332
7262.02	0.00458061
7268.43	0.00555522
7274.84	0.00854121
7281.25	0.00827407
7287.66	0.00777309
7294.07	0.00629687
7300.48	0.00273872
7306.89	0.00204089
7313.3	0.00219821
7319.71	0.00274591
7326.12	0.00387694
7332.53	0.000668636
7338.94	-0.00215838
7345.35	-0.00302757
7351.76	-0.00609969
7358.17	-0.00695888
7364.57	-0.00830107
7370.98	-0.0098402
7377.39	-0.0111425
7383.8	-0.01127
7390.21	-0.0101058
7396.62	-0.00916743
7403.03	-0.00769211
7409.44	-0.00711974
7415.85	-0.00804345
7422.26	-0.0110687
7428.67	-0.0143278
7435.08	-0.0178458
7441.49	-0.0193629
7447.9	-0.0193966
7454.31	-0.0192474
7460.72	-0.0198185
7467.13	-0.0197949
7473.54	-0.0225935
7479.95	-0.0249079
7486.36	-0.0241373
7492.77	-0.0226325
7499.18	-0.0207172
7505.58	-0.0163677
7511.99	-0.01401
7518.4	-0.0127223
7524.81	-0.0119644
7531.22	-0.0114901
7537.63	-0.0110665
7544.04	-0.0101471
7550.45	-0.009068
7556.86	-0.00853675
7563.27	-0.00587081
7569.68	-0.00297328
7576.09	0.000260226
7582.5	0.00295993
7588.91	0.00467731
7595.32	0.00517443
7601.73	0.00528626
7608.14	0.00441534
7614.55	0.0020642
7620.96	0.000854586
7627.37	-3.2115e-05
7633.78	0.000823647
7640.19	0.00360318
7646.6	0.00406333
7653	0.00448221
7659.41	0.00716282
7665.82	0.0139629
7672.23	0.0165886
7678.64	0.018876
7685.05	0.0193888
7691.46	0.01793
7697.87	0.0149366
7704.28	0.012793
7710.69	0.0119882
7717.1	0.0119426
7723.51	0.0116469
7729.92	0.0133001
7736.33	0.0169466
7742.74	0.0169266
7749.15	0.016935
7755.56	0.0181027
7761.97	0.0180856
7768.38	0.0158541
7774.79	0.0149399
7781.2	0.0154807
7787.61	0.016114
7794.01	0.0181503
7800.42	0.0188301
7806.83	0.0172675
7813.24	0.0116497
7819.65	0.0102269
7826.06	0.00941177
7832.47	0.00978787
7838.88	0.0128147
7845.29	0.0189582
7851.7	0.0200238
7858.11	0.0202738
7864.52	0.0186039
7870.93	0.0171317
7877.34	0.0147158
7883.75	0.0104267
7890.16	0.00656046
7896.57	0.00457883
7902.98	0.00305177
7909.39	0.00114538
7915.8	-0.000728259
7922.21	-0.00155315
7928.62	-0.00414037
7935.02	-0.00631239
7941.43	-0.00735817
7947.84	-0.00915782
7954.25	-0.0121705
7960.66	-0.0107577
7967.07	-0.00869254
7973.48	-0.00600588
7979.89	-0.00448312
7986.3	-0.00341101
7992.71	-0.00370973
7999.12	-0.00480223
8005.53	-0.00552836
8011.94	-0.00625996
8018.35	-0.00740344
8024.76	-0.00803698
8031.17	-0.00836602
8037.58	-0.00837838
8043.99	-0.00905726
8050.4	-0.0101974
8056.81	-0.0103171
8063.22	-0.00798445
8069.63	-0.00502198
8076.03	-0.00147807
8082.44	0.00088893
8088.85	0.00106528
8095.26	0.00150195
8101.67	0.00522193
8108.08	0.00603563
8114.49	0.0074114
8120.9	0.0096654
8127.31	0.00942195
8133.72	0.0107374
8140.13	0.0114724
8146.54	0.0117904
8152.95	0.0106756
8159.36	0.0100491
8165.77	0.00848048
8172.18	0.00520046
8178.59	0.00125004
8185	-0.000759479
8191.41	-0.00363928
8197.82	-0.00346496
8204.23	-0.0017926
8210.64	0.00110026
8217.05	0.00983788
8223.45	0.0118354
8229.86	0.012421
8236.27	0.0121219
8242.68	0.00967663
8249.09	0.00539853
8255.5	0.00205181
8261.91	0.00198668
8268.32	0.00215489
8274.73	0.00548564
8281.14	0.00715335
8287.55	0.0101165
8293.96	0.0126419
8300.37	0.0155231
8306.78	0.0159618
8313.19	0.0163244
8319.6	0.0160865
8326.01	0.0165999
8332.42	0.0156645
8338.83	0.0148893
8345.24	0.0134632
8351.65	0.0069406
8358.06	0.0059184
8364.46	0.00498943
8370.87	0.00376128
8377.28	0.000573958
8383.69	-0.00380746
8390.1	-0.00417584
8396.51	-0.00418577
8402.92	-0.00298509
8409.33	0.00125657
8415.74	0.00611386
8422.15	0.00738119
8428.56	0.00876237
8434.97	0.00997072
8441.38	0.011569
8447.79	0.0122994
8454.2	0.015956
8460.61	0.0180269
8467.02	0.0186567
8473.43	0.0179271
8479.84	0.0116806
8486.25	0.0106492
8492.66	0.00690922
8499.07	0.00288285
8505.47	0.00174373
8511.88	0.00129743
8518.29	0.00338047
8524.7	0.00687909
8531.11	0.00809051
8537.52	0.00874735
8543.93	0.0110377
8550.34	0.0119961
8556.75	0.00967375
8563.16	0.00742308
8569.57	0.00685528
8575.98	0.00667453
8582.39	0.00710134
8588.8	0.00908159
8595.21	0.0152543
8601.62	0.0165225
8608.03	0.0180001
8614.44	0.0206012
8620.85	0.022186
8627.26	0.0251266
8633.67	0.0270254
8640.08	0.0244301
8646.49	0.0227386
8652.89	0.02235
8659.3	0.0227898
8665.71	0.0245442
8672.12	0.0259588
8678.53	0.0265018
8684.94	0.0266
8691.35	0.0238091
8697.76	0.0210521
8704.17	0.0212208
8710.58	0.0224368
8716.99	0.0235715
8723.4	0.0289345
8729.81	0.032698
8736.22	0.0330602
8742.63	0.0338526
8749.04	0.0337112
8755.45	0.032708
8761.86	0.0283563
8768.27	0.0224433
8774.68	0.0215735
8781.09	0.0202319
8787.5	0.0179679
8793.9	0.0179796
8800.31	0.0184145
8806.72	0.0182849
8813.13	0.0180231
8819.54	0.015408
8825.95	0.0127022
8832.36	0.0133877
8838.77	0.0130656
8845.18	0.013058
8851.59	0.0125992
8858	0.0115532
8864.41	0.00943244
8870.82	0.00686915
8877.23	0.00416895
8883.64	0.00235002
8890.05	0.00130679
8896.46	0.00151372
8902.87	0.00248608
8909.28	0.00641483
8915.69	0.00776287
8922.1	0.00836156
8928.51	0.00888696
8934.91	0.0077555
8941.32	0.00596565
8947.73	0.00241278
8954.14	-0.000298627
8960.55	-0.00376868
8966.96	-0.00400532
8973.37	0.00060517
8979.78	0.0044987
8986.19	0.00479289
8992.6	0.00476997
8999.01	0.00570874
9005.42	0.00767976
9011.83	0.00862545
9018.24	0.0130258
9024.65	0.0179542
9031.06	0.0190477
9037.47	0.0190689
9043.88	0.0183424
9050.29	0.0167015
9056.7	0.0136148
9063.11	0.0115192
9069.52	0.00615372
9075.93	0.00251585
9082.33	0.000896974
9088.74	-0.00197963
9095.15	-0.00194122
9101.56	-0.00123016
9107.97	0.00425073
9114.38	0.00543713
9120.79	0.00731071
9127.2	0.00840229
9133.61	0.00939506
9140.02	0.00996333
9146.43	0.00941763
9152.84	0.00983511
9159.25	0.00476963
9165.66	0.00206984
9172.07	-0.000176974
9178.48	-0.00161724
9184.89	0.00147174
9191.3	0.00352703
9197.71	0.00745028
9204.12	0.00929033
9210.53	0.0102756
9216.94	0.0110325
9223.34	0.0110858
9229.75	0.0121757
9236.16	0.0131159
9242.57	0.01632
9248.98	0.0169958
9255.39	0.0180954
9261.8	0.0188865
9268.21	0.0202743
9274.62	0.0202369
9281.03	0.0211635
9287.44	0.0217177
9293.85	0.0211588
9300.26	0.0213119
9306.67	0.0199181
9313.08	0.0196013
9319.49	0.018457
9325.9	0.0179217
9332.31	0.0180497
9338.72	0.0189188
9345.13	0.0178123
9351.54	0.0177193
9357.95	0.0178235
9364.35	0.0176303
9370.76	0.0168165
9377.17	0.0164967
9383.58	0.016712
9389.99	0.0168843
9396.4	0.0166529
9402.81	0.0174058
9409.22	0.018159
9415.63	0.0191145
9422.04	0.0216392
9428.45	0.0237532
9434.86	0.0249912
9441.27	0.0236713
9447.68	0.0213828
9454.09	0.0198832
9460.5	0.020477
9466.91	0.0209196
9473.32	0.0232496
9479.73	0.0272749
9486.14	0.0286487
9492.55	0.0308729
9498.96	0.030727
9505.36	0.0307402
9511.77	0.0296563
9518.18	0.0296965
9524.59	0.0300631
9531	0.0301597
9537.41	0.0305673
9543.82	0.0313214
9550.23	0.0317194
9556.64	0.0325451
9563.05	0.0332527
9569.46	0.0342403
9575.87	0.0360734
9582.28	0.0356871
9588.69	0.0298915
9595.1	0.0254236
9601.51	0.0249605
9607.92	0.0252312
9614.33	0.0261608
9620.74	0.0262565
9627.15	0.0269602
9633.56	0.0279236
9639.97	0.0299594
9646.38	0.0332561
9652.78	0.0351362
9659.19	0.0356452
9665.6	0.0351905
9672.01	0.0342812
9678.42	0.0273887
9684.83	0.0238861
9691.24	0.0209325
9697.65	0.0185515
9704.06	0.0133699
9710.47	0.0133163
9716.88	0.0132031
9723.29	0.0131041
9729.7	0.0128859
9736.11	0.0111463
9742.52	0.00783092
9748.93	0.00699213
9755.34	0.00923905
9761.75	0.0122402
9768.16	0.0131653
9774.57	0.0143293
9780.98	0.0147797
9787.39	0.014242
9793.79	0.00872246
9800.2	0.0050875
9806.61	0.00252735
9813.02	0.00128622
9819.43	0.00116725
9825.84	0.00112071
9832.25	0.000927425
9838.66	0.000583436
9845.07	-0.0012916
9851.48	-0.00152426
9857.89	-0.00107376
9864.3	1.93061e-05
9870.71	0.00112932
9877.12	0.000983112
9883.53	0.00131916
9889.94	0.000267176
9896.35	-0.00350753
9902.76	-0.00409403
9909.17	-0.00497359
9915.58	-0.00414947
9921.99	-0.0046408
9928.4	-0.00497024
9934.8	-0.00519634
9941.21	-0.00736717
9947.62	-0.0100184
9954.03	-0.0135411
9960.44	-0.0156764
9966.85	-0.0238271
9973.26	-0.0309329
9979.67	-0.0336117
9986.08	-0.0347926
9992.49	-0.0344523
9998.9	-0.0290664
10005.3	-0.0243086
10011.7	-0.0228099
10018.1	-0.0134399
10024.5	-0.0106584
10030.9	-0.00945683
10037.4	-0.00868732
10043.8	-0.0113085
10050.2	-0.0179948
10056.6	-0.0190907
10063	-0.0214221
10069.4	-0.0268699
10075.8	-0.0310198
10082.2	-0.0336158
10088.6	-0.0387421
10095	-0.0436287
10101.5	-0.0501364
10107.9	-0.0512921
10114.3	-0.0512611
10120.7	-0.0510127
10127.1	-0.0499378
10133.5	-0.0495946
10139.9	-0.0495314
10146.3	-0.0495964
10152.7	-0.0504979
10159.1	-0.050727
10165.5	-0.0513317
10172	-0.0499618
10178.4	-0.0477654
10184.8	-0.0418328
10191.2	-0.0394785
10197.6	-0.0366226
10204	-0.0345165
10210.4	-0.0324034
10216.8	-0.0301669
10223.2	-0.0247859
10229.6	-0.0292148
10236.1	-0.0314562
10242.5	-0.0344624
10248.9	-0.0350822
10255.3	-0.034813
10261.7	-0.034951
10268.1	-0.0354092
10274.5	-0.0352746
10280.9	-0.0352923
10287.3	-0.035278
10293.7	-0.0367004
10300.1	-0.0366485
10306.6	-0.0366495
10313	-0.0370403
10319.4	-0.037116
10325.8	-0.0381187
10332.2	-0.0432519
10338.6	-0.0452276
10345	-0.0453846
10351.4	-0.0447109
10357.8	-0.0443351
10364.2	-0.0413293
10370.7	-0.040473
10377.1	-0.0385299
10383.5	-0.0373625
10389.9	-0.0365507
10396.3	-0.0354507
10402.7	-0.0332662
10409.1	-0.0326895
10415.5	-0.0324522
10421.9	-0.0319966
10428.3	-0.0321601
10434.7	-0.0317741
10441.2	-0.0310322
10447.6	-0.028922
10454	-0.0277685
10460.4	-0.0267764
10466.8	-0.0253961
10473.2	-0.0249807
10479.6	-0.0240251
10486	-0.0240887
10492.4	-0.0242035
10498.8	-0.0243736
10505.3	-0.0241963
10511.7	-0.0228354
10518.1	-0.0264705
10524.5	-0.0298703
10530.9	-0.0297388
10537.3	-0.0291605
10543.7	-0.02934
10550.1	-0.0294092
10556.5	-0.0291795
10562.9	-0.0334053
10569.4	-0.0384826
10575.8	-0.039013
10582.2	-0.0381536
10588.6	-0.0374134
10595	-0.036953
10601.4	-0.0371336
10607.8	-0.041297
10614.2	-0.041624
10620.6	-0.0421037
10627	-0.0426876
10633.4	-0.043118
10639.9	-0.0440419
10646.3	-0.0444368
10652.7	-0.0446894
10659.1	-0.0440259
10665.5	-0.0445669
10671.9	-0.0446158
10678.3	-0.0436443
10684.7	-0.042911
10691.1	-0.0411128
10697.5	-0.0395971
10704	-0.0382273
10710.4	-0.0390219
10716.8	-0.0390144
10723.2	-0.0389174
10729.6	-0.0383884
10736	-0.0384101
10742.4	-0.0364179
10748.8	-0.0339426
10755.2	-0.032181
10761.6	-0.028994
10768	-0.0285727
10774.5	-0.0285996
10780.9	-0.0283156
10787.3	-0.0283052
10793.7	-0.0282131
10800.1	-0.0298516
10806.5	-0.0289199
10812.9	-0.0307751
10819.3	-0.0308303
10825.7	-0.0310122
10832.1	-0.0310405
10838.6	-0.0319761
10845	-0.0335154
10851.4	-0.0395213
10857.8	-0.0417596
10864.2	-0.0428174
10870.6	-0.0419456
10877	-0.0411193
10883.4	-0.0384708
10889.8	-0.0325159
10896.2	-0.0314391
10902.6	-0.0318572
10909.1	-0.0322445
10915.5	-0.0343673
10921.9	-0.0343793
10928.3	-0.0291736
10934.7	-0.0263128
10941.1	-0.0253982
10947.5	-0.0236461
10953.9	-0.0241014
10960.3	-0.0245489
10966.7	-0.0240503
10973.2	-0.0242973
10979.6	-0.0238304
10986	-0.0231774
10992.4	-0.0209883
10998.8	-0.016699
11005.2	-0.014228
11011.6	-0.0121476
11018	-0.0122574
11024.4	-0.0121985
11030.8	-0.0120301
11037.2	-0.0127863
11043.7	-0.0120858
11050.1	-0.0115133
11056.5	-0.0107692
11062.9	-0.00984467
11069.3	-0.00907029
11075.7	-0.00857411
11082.1	-0.0080731
11088.5	-0.00826076
11094.9	-0.00805562
11101.3	-0.00737069
11107.8	-0.00675957
11114.2	-0.00303818
11120.6	0.00357398
11127	0.00626318
11133.4	0.0088585
11139.8	0.0109945
11146.2	0.0108883
11152.6	0.0119565
11159	0.0131392
11165.4	0.0132238
11171.8	0.0127376
11178.3	0.0105646
11184.7	0.00767203
11191.1	0.00497115
11197.5	0.00534645
11203.9	0.0069073
11210.3	0.0102383
11216.7	0.0168324
11223.1	0.0165403
11229.5	0.0153366
11235.9	0.0145123
11242.4	0.0137151
11248.8	0.0134086
11255.2	0.0121583
11261.6	0.00877314
11268	0.00506347
11274.4	0.00419886
11280.8	0.003014
11287.2	0.00648472
11293.6	0.01713
11300	0.0173008
11306.4	0.0183024
11312.9	0.0186998
11319.3	0.0183003
11325.7	0.0181172
11332.1	0.0231826
11338.5	0.0167887
11344.9	0.0217978
11351.3	0.0325171
11357.7	0.0336736
11364.1	0.0326616
11370.5	0.032284
11377	0.0320108
11383.4	0.0310164
11389.8	0.0298288
11396.2	0.0259411
11402.6	0.0254014
11409	0.0259059
11415.4	0.025459
11421.8	0.0261011
11428.2	0.0255852
11434.6	0.0253104
11441	0.0224509
11447.5	0.0211904
11453.9	0.0213072
11460.3	0.020744
11466.7	0.0202394
11473.1	0.0204913
11479.5	0.0199484
11485.9	0.018066
11492.3	0.0166263
11498.7	0.0170249
11505.1	0.0187447
11511.6	0.0199265
11518	0.0216902
11524.4	0.0223807
11530.8	0.0227461
11537.2	0.0227468
11543.6	0.0226548
11550	0.0223184
11556.4	0.0218005
11562.8	0.0207311
11569.2	0.0200034
11575.7	0.0189958
11582.1	0.0183956
11588.5	0.0178412
11594.9	0.0176582
11601.3	0.0178132
11607.7	0.0172447
11614.1	0.0172949
11620.5	0.0151423
11626.9	0.0115748
11633.3	0.0084381
11639.7	0.00744396
11646.2	0.00675929
11652.6	0.00644038
11659	0.00572466
11665.4	0.00398714
11671.8	0.00403347
11678.2	0.00251539
11684.6	0.00140836
11691	-3.72839e-05
11697.4	-0.000437245
11703.8	-0.000781823
11710.3	-0.000536287
11716.7	-0.00280793
11723.1	-0.00318772
11729.5	-0.00276738
11735.9	-0.00198035
11742.3	0.000110864
11748.7	0.00161594
11755.1	0.00435538
11761.5	0.00671678
11767.9	0.0114866
11774.3	0.0142012
11780.8	0.015021
11787.2	0.0142365
11793.6	0.0131365
11800	0.0123698
11806.4	0.00490723
11812.8	0.00159649
11819.2	6.52159e-05
11825.6	-3.94775e-05
11832	1.14129e-05
11838.4	0.00108999
11844.9	0.00215725
11851.3	0.00261895
11857.7	0.00304327
11864.1	0.00236076
11870.5	0.00190856
11876.9	0.00114905
11883.3	0.000782992
11889.7	0.0010713
11896.1	0.00126568
11902.5	0.000656313
11908.9	0.000559004
11915.4	0.000470173
11921.8	-1.40517e-05
11928.2	0.000920967
11934.6	0.00516554
11941	0.00865518
11947.4	0.00972334
11953.8	0.0103282
11960.2	0.0108308
11966.6	0.00879433
11973	0.0073482
11979.5	0.00585886
11985.9	0.00329322
11992.3	0.00169844
11998.7	0.00107551
12005.1	0.00102188
12011.5	0.000944474
12017.9	0.000960076
12024.3	0.00155138
12030.7	0.00190544
12037.1	0.00283616
12043.5	0.0025688
12050	0.00348901
12056.4	0.0029981
12062.8	0.00270838
12069.2	0.00276357
12075.6	0.00121059
12082	-0.000511318
12088.4	-0.00239574
12094.8	-0.0036441
12101.2	-0.00372129
12107.6	-0.00415088
12114.1	-0.00498533
12120.5	-0.00372189
12126.9	-0.00351991
12133.3	-0.00186332
12139.7	0.00270128
12146.1	0.00494037
12152.5	0.00524778
12158.9	0.00673346
12165.3	0.00631954
12171.7	0.00557845
12178.1	0.00287941
12184.6	0.00137002
12191	0.0016679
12197.4	0.00174595
12203.8	0.00293802
12210.2	0.00415248
12216.6	0.00642614
12223	0.00678475
12229.4	0.00710069
12235.8	0.00805017
12242.2	0.00770634
12248.7	0.00898291
12255.1	0.00988678
12261.5	0.0108671
12267.9	0.0114941
12274.3	0.0119848
12280.7	0.0120855
12287.1	0.013834
12293.5	0.01506
12299.9	0.0159407
12306.3	0.0168024
12312.7	0.0184286
12319.2	0.019433
12325.6	0.0203911
12332	0.0223338
12338.4	0.0240433
12344.8	0.0258043
12351.2	0.0282225
12357.6	0.029255
12364	0.0295288
12370.4	0.0303605
12376.8	0.0299935
12383.3	0.0298274
12389.7	0.0298157
12396.1	0.0300491
12402.5	0.0301152
12408.9	0.0277445
12415.3	0.0244387
12421.7	0.0221033
12428.1	0.0213828
12434.5	0.0210141
12440.9	0.0213355
12447.3	0.0229332
12453.8	0.0244131
12460.2	0.0239191
12466.6	0.0239816
12473	0.0229796
12479.4	0.0199994
12485.8	0.0179216
12492.2	0.0167408
12498.6	0.015932
12505	0.0138415
12511.4	0.0130983
12517.9	0.00952998
12524.3	0.00774464
12530.7	0.00383282
12537.1	-0.00056339
12543.5	-0.00359481
12549.9	-0.00414129
12556.3	-0.00498833
12562.7	-0.00578971
12569.1	-0.00738715
12575.5	-0.0076603
12581.9	-0.00906906
12588.4	-0.00900398
12594.8	-0.00904507
12601.2	-0.00991338
12607.6	-0.0141593
12614	-0.0159976
12620.4	-0.0174727
12626.8	-0.0187334
12633.2	-0.0190205
12639.6	-0.0191563
12646	-0.0189271
12652.5	-0.0181948
12658.9	-0.0166323
12665.3	-0.014718
12671.7	-0.0110892
12678.1	-0.00451093
12684.5	-0.000891593
12690.9	0.00285654
12697.3	0.00612667
12703.7	0.00770032
12710.1	0.00741176
12716.6	0.00805555
12723	0.00811526
12729.4	0.00769654
12735.8	0.00786202
12742.2	0.00739959
12748.6	0.00697169
12755	0.0060734
12761.4	0.00605651
12767.8	0.00638654
12774.2	0.00685902
12780.6	0.00682628
12787.1	0.00594246
12793.5	0.00647052
12799.9	0.00274341
12806.3	0.000581836
[truncated: 9,301 more rows]

## Sheet: Synthetic_x_h
Time [a.u.]	x_h data [a.u.]
0	1
0.05	1.01592
0.1	1.00947
0.15	1.02388
0.2	1.0406
0.25	1.03334
0.3	1.02437
0.35	1.00505
0.4	1.02351
0.45	1.0162
0.5	1.02121
0.55	1.00726
0.6	1.02822
0.65	1.04116
0.7	1.02168
0.75	1.01519
0.8	1.01767
0.85	1.00883
0.9	1.02394
0.95	1.02219
1	1.02272
1.05	1.02999
1.1	1.03514
1.15	1.02021
1.2	1.01964
1.25	1.01743
1.3	0.998219
1.35	1.00952
1.4	0.996426
1.45	0.998501
1.5	0.983483
1.55	0.991289
1.6	0.997958
1.65	0.99114
1.7	0.988808
1.75	1.00105
1.8	0.999309
1.85	0.991411
1.9	0.989881
1.95	0.991604
2	0.978455
2.05	0.981397
2.1	0.977867
2.15	0.963336
2.2	0.971798
2.25	1.00099
2.3	0.989596
2.35	0.990185
2.4	0.992524
2.45	0.976816
2.5	0.977891
2.55	0.974578
2.6	0.971983
2.65	0.966719
2.7	0.964336
2.75	0.964021
2.8	0.970381
2.85	0.964093
2.9	0.964481
2.95	0.966515
3	0.977089
3.05	0.977526
3.1	0.985634
3.15	1.00645
3.2	1.00915
3.25	1.02141
3.3	1.02104
3.35	1.0066
3.4	1.00337
3.45	1.00314
3.5	0.996961
3.55	0.975924
3.6	0.97481
3.65	0.956439
3.7	0.956077
3.75	0.952812
3.8	0.969647
3.85	0.968994
3.9	0.971371
3.95	0.979545
4	0.959302
4.05	0.970196
4.1	0.977995
4.15	0.989441
4.2	0.982446
4.25	0.981295
4.3	0.970849
4.35	0.975677
4.4	0.97156
4.45	0.955196
4.5	0.948431
4.55	0.95832
4.6	0.953699
4.65	0.97521
4.7	0.961637
4.75	0.971746
4.8	0.967676
4.85	0.958927
4.9	0.965934
4.95	0.969302
5	0.981289
5.05	0.976242
5.1	0.977328
5.15	0.991744
5.2	0.994576
5.25	0.993339
5.3	1.00127
5.35	1.01826
5.4	1.01531
5.45	1.02308
5.5	1.01619
5.55	1.03588
5.6	1.02083
5.65	1.02054
5.7	1.00262
5.75	0.999573
5.8	0.987122
5.85	0.990943
5.9	0.986582
5.95	0.992032
6	1.00478
6.05	0.990746
6.1	0.980275
6.15	0.989287
6.2	1.00573
6.25	0.996867
6.3	1.01347
6.35	1.0097
6.4	1.01094
6.45	1.0002
6.5	0.996875
6.55	0.998704
6.6	0.99588
6.65	1.03129
6.7	1.02524
6.75	1.04967
6.8	1.0472
6.85	1.04839
6.9	1.03837
6.95	1.03628
7	1.02783
7.05	1.00518
7.1	0.983176
7.15	0.964681
7.2	0.965912
7.25	0.957484
7.3	0.972517
7.35	0.976211
7.4	0.97959
7.45	0.9779
7.5	1.00833
7.55	1.01212
7.6	0.992806
7.65	0.995833
7.7	0.981507
7.75	0.985113
7.8	0.987948
7.85	1.00053
7.9	1.01209
7.95	1.01004
8	0.997619
8.05	0.999055
8.1	0.987437
8.15	1.00068
8.2	0.991114
8.25	0.994444
8.3	0.985886
8.35	0.987879
8.4	0.984444
8.45	0.993558
8.5	0.98101
8.55	0.987713
8.6	0.986276
8.65	0.967146
8.7	0.963932
8.75	0.980799
8.8	0.985608
8.85	0.989424
8.9	0.977329
8.95	0.984029
9	0.985836
9.05	0.987669
9.1	0.989869
9.15	1.00149
9.2	1.00912
9.25	1.03332
9.3	1.04209
9.35	1.06019
9.4	1.05319
9.45	1.05948
9.5	1.03216
9.55	1.02513
9.6	1.02832
9.65	1.00627
9.7	1.02522
9.75	1.02002
9.8	1.00647
9.85	0.993118
9.9	0.982264
9.95	0.977936
10	0.971977
10.05	0.989787
10.1	0.99625
10.15	0.989788
10.2	1.00301
10.25	1.00395
10.3	1.02191
10.35	1.02137
10.4	1.02622
10.45	1.03295
10.5	1.03611
10.55	1.03804
10.6	1.03429
10.65	1.03197
10.7	1.0317
10.75	1.02719
10.8	1.0085
10.85	1.01028
10.9	1.0122
10.95	1.01153
11	1.00607
11.05	1.01893
11.1	1.04788
11.15	1.05045
11.2	1.04403
11.25	1.03513
11.3	1.04304
11.35	1.06388
11.4	1.06475
11.45	1.06214
11.5	1.05742
11.55	1.05089
11.6	1.05679
11.65	1.04797
11.7	1.02785
11.75	1.02682
11.8	1.03347
11.85	1.0256
11.9	1.03392
11.95	1.02233
12	1.02025
12.05	1.02236
12.1	1.01689
12.15	0.996745
12.2	1.00068
12.25	0.986186
12.3	0.981903
12.35	0.995012
12.4	0.980143
12.45	0.974427
12.5	0.977362
12.55	0.969676
12.6	0.976338
12.65	1.0018
12.7	1.00818
12.75	0.999221
12.8	0.981797
12.85	0.993868
12.9	0.98851
12.95	0.999002
13	1.00285
13.05	1.00521
13.1	0.993546
13.15	0.997934
13.2	0.994361
13.25	0.964521
13.3	0.95574
13.35	0.99751
13.4	0.983115
13.45	1.00039
13.5	1.00792
13.55	1.0035
13.6	0.991347
13.65	0.982811
13.7	1.01377
13.75	1.0045
13.8	0.980416
13.85	0.983564
13.9	0.982796
13.95	0.973139
14	0.953457
14.05	0.937687
14.1	0.933399
14.15	0.936298
14.2	0.959183
14.25	0.985277
14.3	0.969588
14.35	0.968374
14.4	0.987367
14.45	0.984769
14.5	0.994798
14.55	1.00729
14.6	0.996326
14.65	1.00216
14.7	0.987467
14.75	1.01196
14.8	1.01437
14.85	1.01138
14.9	1.02497
14.95	1.0189
15	1.04114
15.05	1.04621
15.1	1.03167
15.15	1.02596
15.2	1.0187
15.25	1.01384
15.3	1.01612
15.35	1.0212
15.4	1.03147
15.45	1.02584
15.5	1.0262
15.55	1.01193
15.6	1.00503
15.65	0.981041
15.7	0.979828
15.75	0.986758
15.8	0.996765
15.85	1.00265
15.9	0.988657
15.95	0.986078
16	0.982513
16.05	1.00683
16.1	1.00572
16.15	0.982733
16.2	1.00001
16.25	0.983714
16.3	0.975035
16.35	0.978868
16.4	0.971916
16.45	0.983989
16.5	0.968075
16.55	0.981545
16.6	0.994373
16.65	1.01219
16.7	1.02253
16.75	1.02231
16.8	1.04337
16.85	1.06262
16.9	1.05514
16.95	1.04936
17	1.05204
17.05	1.05031
17.1	1.02464
17.15	1.01838
17.2	1.0119
17.25	1.00557
17.3	1.00263
17.35	0.999885
17.4	0.996514
17.45	0.996531
17.5	0.980823
17.55	0.988197
17.6	1.01311
17.65	1.02714
17.7	1.04283
17.75	1.02906
17.8	1.03024
17.85	1.02155
17.9	1.03292
17.95	1.03232
18	1.04381
18.05	1.05193
18.1	1.05203
18.15	1.02465
18.2	1.02429
18.25	1.01566
18.3	0.99327
18.35	0.981015
18.4	0.991452
18.45	0.979745
18.5	0.975235
18.55	0.975839
18.6	0.988793
18.65	0.984546
18.7	0.996543
18.75	0.983738
18.8	0.991986
18.85	0.99752
18.9	0.981928
18.95	0.971946
19	0.995747
19.05	1.01362
19.1	1.01362
19.15	0.984709
19.2	0.986262
19.25	0.983164
19.3	0.977942
19.35	0.970744
19.4	0.967616
19.45	0.986432
19.5	0.979513
19.55	1.0018
19.6	1.01848
19.65	1.02152
19.7	1.02374
19.75	1.02838
19.8	1.02222
19.85	1.01922
19.9	1.03022
19.95	1.00306
20	1.02939
20.05	1.04247
20.1	1.02824
20.15	1.01732
20.2	1.00643
20.25	1.02617
20.3	1.02543
20.35	1.03202
20.4	1.01504
20.45	1.00507
20.5	1.02233
20.55	1.02509
20.6	1.02878
20.65	1.02488
20.7	1.01943
20.75	1.01973
20.8	1.02154
20.85	1.03482
20.9	1.02721
20.95	1.02684
21	1.02695
21.05	1.00985
21.1	1.01096
21.15	1.00211
21.2	1.01084
21.25	1.02627
21.3	1.01326
21.35	1.0104
21.4	1.022
21.45	1.03196
21.5	1.03692
21.55	1.03771
21.6	1.03348
21.65	1.03999
21.7	1.04567
21.75	1.0477
21.8	1.02958
21.85	1.03638
21.9	1.03725
21.95	1.01894
22	1.04094
22.05	1.04597
22.1	1.04185
22.15	1.03363
22.2	1.03881
22.25	1.03121
22.3	1.03634
22.35	1.03234
22.4	1.02568
22.45	1.02942
22.5	1.02072
22.55	1.03213
22.6	1.01574
22.65	0.992953
22.7	1.00291
22.75	0.982009
22.8	0.992301
22.85	0.972482
22.9	0.965146
22.95	0.956251
23	0.947534
23.05	0.967874
23.1	0.968466
23.15	0.978933
23.2	0.991994
23.25	0.993607
23.3	1.01821
23.35	1.01345
23.4	1.01076
23.45	1.01713
23.5	1.00913
23.55	1.01679
23.6	1.03324
23.65	1.03418
23.7	1.0315
23.75	1.03578
23.8	1.03291
23.85	1.02478
23.9	1.02434
23.95	1.01717
24	1.01336
24.05	1.0034
24.1	1.00787
24.15	1.0042
24.2	0.99949
24.25	1.00446
24.3	1.01926
24.35	1.02134
24.4	1.00549
24.45	1.00992
24.5	1.03802
24.55	1.02658
24.6	1.03926
24.65	1.01817
24.7	1.02576
24.75	1.0224
24.8	1.00718
24.85	1.01563
24.9	1.00246
24.95	1.00584
25	1.01833
25.05	1.02422
25.1	1.02067
25.15	1.02608
25.2	1.01012
25.25	1.01688
25.3	1.01547
25.35	1.02232
25.4	1.01993
25.45	1.01047
25.5	1.02609
25.55	1.01669
25.6	1.00502
25.65	1.00836
25.7	1.02472
25.75	1.02057
25.8	1.0097
25.85	1.00498
25.9	1.01891
25.95	0.999447
26	0.99447
26.05	0.999603
26.1	1.01032
26.15	1.00785
26.2	1.00776
26.25	1.01416
26.3	1.02791
26.35	1.02795
26.4	1.02882
26.45	1.03345
26.5	1.0257
26.55	1.02048
26.6	1.0221
26.65	1.04538
26.7	1.06915
26.75	1.0698
26.8	1.08045
26.85	1.04436
26.9	1.04361
26.95	1.03932
27	1.06874
27.05	1.06939
27.1	1.07018
27.15	1.0615
27.2	1.0601
27.25	1.05863
27.3	1.06435
27.35	1.05852
27.4	1.0456
27.45	1.036
27.5	1.04704
27.55	1.04455
27.6	1.04763
27.65	1.04035
27.7	1.04375
27.75	1.04828
27.8	1.04115
27.85	1.03427
27.9	1.02682
27.95	1.02856
28	1.02066
28.05	1.01385
28.1	0.998202
28.15	0.998188
28.2	0.997241
28.25	0.979732
28.3	0.988157
28.35	0.988358
28.4	0.987143
28.45	0.984968
28.5	0.986362
28.55	0.9881
28.6	0.98466
28.65	0.974657
28.7	0.981569
28.75	0.990594
28.8	0.996658
28.85	0.998479
28.9	1.02648
28.95	1.01542
29	1.01973
29.05	1.0076
29.1	1.00484
29.15	0.986272
29.2	1.0001
29.25	1.0009
29.3	0.971954
29.35	0.960194
29.4	0.967273
29.45	0.965003
29.5	0.973579
29.55	0.973682
29.6	0.977166
29.65	0.956216
29.7	0.968528
29.75	0.958596
29.8	0.97436
29.85	0.974688
29.9	0.963894
29.95	0.957151
30	0.953068
30.05	0.976784
30.1	0.975742
30.15	0.979625
30.2	0.986587
30.25	0.977146
30.3	0.984884
30.35	0.986665
30.4	0.990994
30.45	0.989711
30.5	0.984749
30.55	0.986194
30.6	0.983317
30.65	0.971628
30.7	0.974315
30.75	0.964225
30.8	0.961025
30.85	0.950286
30.9	0.949893
30.95	0.95542
31	0.961329
31.05	0.969577
31.1	0.981184
31.15	0.998125
31.2	1.00331
31.25	0.981898
31.3	0.969737
31.35	0.984337
31.4	0.965309
31.45	0.971065
31.5	0.968199
31.55	0.974681
31.6	0.973047
31.65	0.965314
31.7	0.967967
31.75	0.967751
31.8	0.980876
31.85	0.977059
31.9	0.967596
31.95	0.980206
32	0.974678
32.05	0.977022
32.1	0.974716
32.15	0.964691
32.2	0.971356
32.25	0.986165
32.3	1.00392
32.35	1.00464
32.4	0.992837
32.45	0.975373
32.5	0.961922
32.55	0.979256
32.6	0.968163
32.65	0.974923
32.7	0.9747
32.75	0.995701
32.8	0.986489
32.85	0.986314
32.9	0.98003
32.95	0.973067
33	0.978332
33.05	0.97728
33.1	0.975717
33.15	0.96314
33.2	0.967929
33.25	0.986574
33.3	1.00063
33.35	0.987919
33.4	0.986745
33.45	0.994295
33.5	0.993838
33.55	0.992649
33.6	0.986006
33.65	0.994222
33.7	0.976344
33.75	0.968934
33.8	0.980475
33.85	0.994253
33.9	0.992562
33.95	0.980232
34	0.964794
34.05	0.964104
34.1	0.95716
34.15	0.943149
34.2	0.943019
34.25	0.950818
34.3	0.949745
34.35	0.96142
34.4	0.973035
34.45	0.988505
34.5	0.994745
34.55	0.983663
34.6	0.978831
34.65	0.975851
34.7	0.984577
34.75	0.99719
34.8	1.016
34.85	1.00528
34.9	1.00277
34.95	1.0043
35	1.00544
35.05	0.990435
35.1	0.991947
35.15	0.987335
35.2	0.980209
35.25	0.98224
35.3	0.979151
35.35	0.975342
35.4	0.986707
35.45	1.00152
35.5	0.982685
35.55	0.998015
35.6	1.00298
35.65	0.98374
35.7	0.977935
35.75	0.971993
35.8	0.982301
35.85	0.997219
35.9	1.00216
35.95	1.00663
36	1.01351
36.05	1.03633
36.1	1.03887
36.15	1.03727
36.2	1.0187
36.25	1.01205
36.3	1.01402
36.35	1.0208
36.4	0.996963
36.45	1.0026
36.5	0.996884
36.55	0.983906
36.6	1.00038
36.65	1.00805
36.7	1.01001
36.75	1.00947
36.8	0.987886
36.85	0.968568
36.9	0.978506
36.95	0.974064
37	0.980307
37.05	0.965189
37.1	0.991677
37.15	0.995212
37.2	1.00803
37.25	1.01324
37.3	1.01691
37.35	1.02159
37.4	1.01451
37.45	1.02005
37.5	1.00264
37.55	1.01344
37.6	1.01058
37.65	0.999557
37.7	0.99534
37.75	0.997004
37.8	0.987847
37.85	0.99397
37.9	1.01876
37.95	1.03143
38	1.03694
38.05	1.03561
38.1	1.03509
38.15	1.04257
38.2	1.03356
38.25	1.01444
38.3	1.03634
38.35	1.02695
38.4	1.03692
38.45	1.02598
38.5	1.01657
38.55	1.02687
38.6	1.02281
38.65	1.02649
38.7	1.01209
38.75	1.01276
38.8	0.999608
38.85	0.999811
38.9	1.02487
38.95	1.01768
39	0.991369
39.05	1.00733
39.1	1.02308
39.15	1.03418
39.2	1.03748
39.25	1.03675
39.3	1.0494
39.35	1.0453
39.4	1.04524
39.45	1.03313
39.5	1.03325
39.55	1.03336
39.6	1.04343
39.65	1.05176
39.7	1.04038
39.75	1.06035
39.8	1.0555
39.85	1.02641
39.9	1.03636
39.95	1.00088
40	1.00527
40.05	1.00662
40.1	1.0199
40.15	1.01572
40.2	0.992445
40.25	1.015
40.3	1.01972
40.35	1.02292
40.4	1.00473
40.45	0.996268
40.5	0.977351
40.55	0.991941
40.6	0.992789
40.65	0.977083
40.7	0.986957
40.75	0.984223
40.8	0.98399
40.85	0.990014
40.9	0.992781
40.95	0.989544
41	1.00181
41.05	0.997408
41.1	0.977447
41.15	0.983825
41.2	0.990043
41.25	0.968855
41.3	0.976953
41.35	0.981636
41.4	1.00068
41.45	0.99415
41.5	0.987225
41.55	0.992176
41.6	0.993531
41.65	0.967076
41.7	0.972486
41.75	0.982399
41.8	0.970756
41.85	0.952843
41.9	0.959869
41.95	0.96595
42	0.975067
42.05	0.959815
42.1	0.970738
42.15	0.991084
42.2	1.01752
42.25	1.0212
42.3	1.02039
42.35	1.01298
42.4	1.01153
42.45	1.00746
42.5	1.01927
42.55	1.02477
42.6	1.03761
42.65	1.02206
42.7	1.01055
42.75	0.997985
42.8	0.995632
42.85	0.992792
42.9	0.992169
42.95	0.985058
43	0.994314
43.05	0.993487
43.1	0.999858
43.15	0.99646
43.2	0.981924
43.25	0.990709
43.3	1.00088
43.35	1.00225
43.4	1.0054
43.45	1.00401
43.5	1.01157
43.55	1.01448
43.6	0.998164
43.65	0.994364
43.7	1.00649
43.75	1.0176
43.8	1.01086
43.85	1.01404
43.9	1.00392
43.95	0.991699
44	0.996875
44.05	1.00133
44.1	0.990469
44.15	0.999494
44.2	1.00789
44.25	1.01572
44.3	1.0153
44.35	1.00724
44.4	0.990592
44.45	0.978441
44.5	0.970327
44.55	0.966624
44.6	0.979197
44.65	0.979972
44.7	0.991267
44.75	0.986837
44.8	0.972573
44.85	0.968466
44.9	0.966932
44.95	0.967883
45	0.974027
45.05	0.994252
45.1	1.00921
45.15	0.992858
45.2	1.00534
45.25	1.00384
45.3	0.997214
45.35	1.00456
45.4	0.979228
45.45	0.966896
45.5	0.955675
45.55	0.952384
45.6	0.971401
45.65	0.983752
45.7	0.978665
45.75	0.966216
45.8	0.95141
45.85	0.964339
45.9	0.984477
45.95	0.976349
46	0.988979
46.05	0.997139
46.1	0.987557
46.15	0.983152
46.2	0.986034
46.25	0.995944
46.3	1.00684
46.35	0.992373
46.4	0.996561
46.45	1.03462
46.5	1.01736
46.55	1.01537
46.6	1.01613
46.65	1.01857
46.7	1.01817
46.75	1.02193
46.8	1.01215
46.85	1.02284
46.9	1.02138
46.95	1.01066
47	1.02422
47.05	1.03403
47.1	1.01622
47.15	1.01224
47.2	1.00762
47.25	1.0236
47.3	1.0152
47.35	1.00857
47.4	1.01533
47.45	1.02319
47.5	1.05006
47.55	1.04277
47.6	1.02645
47.65	1.01678
47.7	1.01053
47.75	1.00301
47.8	0.990926
47.85	1.01013
47.9	0.98773
47.95	0.993188
48	1.0011
48.05	0.970353
48.1	0.969436
48.15	0.985688
48.2	0.988369
48.25	0.997964
48.3	1.00878
48.35	1.00468
48.4	1.02023
48.45	1.03535
48.5	1.03153
48.55	1.05084
48.6	1.05231
48.65	1.05249
48.7	1.03858
48.75	1.01944
48.8	1.01631
48.85	1.00905
48.9	1.01006
48.95	1.00349
49	1.00496
49.05	1.02046
49.1	0.999536
49.15	0.989535
49.2	0.994016
49.25	0.99882
49.3	1.00657
49.35	1.00081
49.4	1.02593
49.45	1.02718
49.5	1.02199
49.55	1.00904
49.6	1.00642
49.65	1.03723
49.7	1.0266
49.75	1.02517
49.8	1.01916
49.85	1.04353
49.9	1.02776
49.95	1.02959
50	1.05342
50.05	1.06299
50.1	1.06473
50.15	1.04312
50.2	1.04187
50.25	1.02995
50.3	1.0233
50.35	1.0295
50.4	1.03983
50.45	1.04477
50.5	1.03593
50.55	1.04116
50.6	1.04742
50.65	1.05912
50.7	1.05762
50.75	1.03521
50.8	1.00369
50.85	0.995322
50.9	1.006
50.95	0.990793
51	0.990453
51.05	0.990652
51.1	1.00356
51.15	1.00403
51.2	0.999369
51.25	1.01991
51.3	1.01963
51.35	1.01417
51.4	1.00816
51.45	0.995677
51.5	0.995875
51.55	0.988554
51.6	0.990388
51.65	1.01786
51.7	1.00695
51.75	1.00766
51.8	1.00088
51.85	1.00334
51.9	1.00654
51.95	1.01676
52	1.03313
52.05	1.01922
52.1	1.02332
52.15	0.993058
52.2	0.980768
52.25	0.991635
52.3	0.996518
52.35	1.00985
52.4	1.01194
52.45	1.00153
52.5	0.990224
52.55	0.999435
52.6	1.00913
52.65	0.976749
52.7	0.975347
52.75	0.975127
52.8	0.975397
52.85	0.980251
52.9	0.982357
52.95	0.983793
53	0.990009
53.05	0.991033
53.1	0.990827
53.15	0.998235
53.2	0.987253
53.25	1.00304
53.3	0.995467
53.35	1.00054
53.4	0.991206
53.45	0.997555
53.5	1.02355
53.55	1.00365
53.6	1.00208
53.65	0.997971
53.7	0.984164
53.75	0.988001
53.8	0.981938
53.85	0.964022
53.9	0.966718
53.95	0.971585
54	0.965583
54.05	0.973359
54.1	0.981004
54.15	0.979428
54.2	0.963341
54.25	0.957878
54.3	0.949217
54.35	0.967932
54.4	0.951723
54.45	0.955031
54.5	0.987482
54.55	1.00109
54.6	0.982353
54.65	0.986854
54.7	0.977848
54.75	0.972156
54.8	0.983707
54.85	0.994105
54.9	1.00623
54.95	1.02552
55	1.01739
55.05	1.03076
55.1	1.02149
55.15	0.994955
55.2	1.00292
55.25	0.990574
55.3	0.988461
55.35	0.992939
55.4	0.99064
55.45	1.00177
55.5	1.00525
55.55	1.0017
55.6	1.00393
55.65	1.0069
55.7	1.00675
55.75	0.993733
55.8	0.993034
55.85	0.994466
55.9	0.97372
55.95	0.963663
56	0.948938
56.05	0.934125
56.1	0.927908
56.15	0.952859
56.2	0.94793
56.25	0.950021
56.3	0.947419
56.35	0.947657
56.4	0.952557
56.45	0.960637
56.5	0.985218
56.55	0.990469
56.6	0.995051
56.65	1.00021
56.7	1.0062
56.75	0.986227
56.8	0.970024
56.85	0.958727
56.9	0.993518
56.95	0.985251
57	0.999069
57.05	1.01479
57.1	1.01122
57.15	0.997569
57.2	1.01648
57.25	1.00727
57.3	1.00085
57.35	1.01496
57.4	1.02706
57.45	1.04147
57.5	1.0339
57.55	1.01743
57.6	1.01316
57.65	1.00875
57.7	1.02748
57.75	1.03207
57.8	1.03014
57.85	1.01835
57.9	1.02236
57.95	1.0044
58	1.00261
58.05	0.999245
58.1	1.01147
58.15	0.997157
58.2	1.00283
58.25	0.996896
58.3	1.02942
58.35	1.02774
58.4	1.01273
58.45	0.999072
58.5	0.992446
58.55	0.994813
58.6	0.987754
58.65	0.985752
58.7	0.990095
58.75	0.978445
58.8	0.979294
58.85	0.983702
58.9	0.98329
58.95	0.990149
59	1.00297
59.05	1.0144
59.1	1.01979
59.15	1.03834
59.2	1.04299
59.25	1.04078
59.3	1.04479
59.35	1.04212
59.4	1.02118
59.45	1.01221
59.5	1.02291
59.55	1.0161
59.6	1.0252
59.65	1.02094
59.7	1.01482
59.75	1.0197
59.8	1.00476
59.85	0.995353
59.9	1.00079
59.95	0.978905
60	0.962842
60.05	0.94467
60.1	0.955438
60.15	0.97324
60.2	0.987428
60.25	0.95902
60.3	0.946944
60.35	0.955603
60.4	0.952851
60.45	0.97606
60.5	0.976118
60.55	0.986352
60.6	0.966973
60.65	0.996646
60.7	0.989028
60.75	1.01364
60.8	1.02887
60.85	1.01769
60.9	1.00972
60.95	1.01164
61	0.997528
61.05	0.983526
61.1	0.982598
61.15	0.960949
61.2	0.964902
61.25	0.978093
61.3	0.98706
61.35	1.00078
61.4	1.02037
61.45	1.02838
61.5	1.04311
61.55	1.02897
61.6	1.0076
61.65	1.00589
61.7	0.98687
61.75	0.978643
61.8	0.970768
61.85	0.978302
61.9	0.976196
61.95	0.982612
62	0.989726
62.05	0.98219
62.1	0.975085
62.15	0.985348
62.2	1.00254
62.25	0.991333
62.3	0.988867
62.35	0.978731
62.4	0.977912
62.45	0.977166
62.5	0.988215
62.55	1.00429
62.6	1.01099
62.65	1.00871
62.7	1.01386
62.75	1.00747
62.8	1.00467
62.85	0.996991
62.9	1.0014
62.95	0.99666
63	0.991727
63.05	0.98752
63.1	0.990138
63.15	0.993336
63.2	0.977465
63.25	0.987023
63.3	1.03603
63.35	1.03034
63.4	1.01
63.45	1.01074
63.5	1.00646
63.55	1.00342
63.6	1.00074
63.65	1.02576
63.7	1.01546
63.75	1.02395
63.8	1.02739
63.85	1.01939
63.9	1.01298
63.95	1.01804
64	0.994192
64.05	0.990781
64.1	0.978662
64.15	0.989828
64.2	0.988478
64.25	0.971127
64.3	0.976921
64.35	0.991571
64.4	0.989225
64.45	0.9925
64.5	0.993839
64.55	1.00808
64.6	0.991855
64.65	1.00589
64.7	0.984239
64.75	0.978892
64.8	0.996956
64.85	0.988542
64.9	0.974585
64.95	0.978981
65	0.978946
65.05	0.960981
65.1	0.954694
65.15	0.957408
65.2	0.956271
65.25	0.972128
65.3	0.964688
65.35	0.956236
65.4	0.948631
65.45	0.950547
65.5	0.968724
65.55	0.95654
65.6	0.978629
65.65	0.99151
65.7	0.986743
65.75	0.980624
65.8	0.963218
65.85	0.967619
65.9	0.971139
65.95	0.981206
66	0.982452
66.05	1.00986
66.1	1.01832
66.15	1.01829
66.2	1.00461
66.25	1.01138
66.3	1.00368
66.35	1.00326
66.4	0.993917
66.45	0.992581
66.5	1.00253
66.55	0.988086
66.6	0.981021
66.65	0.97912
66.7	0.984936
66.75	0.99507
66.8	0.997679
66.85	0.994502
66.9	0.998839
66.95	0.999569
67	0.987784
67.05	0.991613
67.1	1.00564
67.15	1.00494
67.2	1.00746
67.25	1.01335
67.3	1.008
67.35	0.991056
67.4	1.01594
67.45	1.01406
67.5	1.01911
67.55	0.996063
67.6	1.01367
67.65	1.01283
67.7	1.01056
67.75	1.01133
67.8	0.991178
67.85	0.995723
67.9	0.999702
67.95	0.979601
68	0.976533
68.05	0.969194
68.1	0.968683
68.15	0.973015
68.2	0.966822
68.25	0.979657
68.3	1.00045
68.35	0.99926
68.4	1.00978
68.45	1.02191
68.5	1.02033
68.55	1.00114
68.6	1.01363
68.65	1.03203
68.7	1.04049
68.75	1.01013
68.8	1.0114
68.85	1.00748
68.9	1.00463
68.95	0.993349
69	0.99397
69.05	0.994552
69.1	0.998175
69.15	0.997415
69.2	0.986789
69.25	0.990837
69.3	0.993193
69.35	0.958543
69.4	0.960412
69.45	0.972959
69.5	0.970347
69.55	0.978738
69.6	0.976422
69.65	0.957219
69.7	0.975459
69.75	0.970266
69.8	0.973827
69.85	1.00122
69.9	0.99902
69.95	1.00804
70	0.996529
70.05	0.995788
70.1	0.985422
70.15	0.989531
70.2	0.990852
70.25	0.980908
70.3	0.983277
70.35	0.970545
70.4	0.98535
70.45	0.965771
70.5	0.952148
70.55	0.950135
70.6	0.9673
70.65	0.970456
70.7	0.980797
70.75	0.981907
70.8	0.975316
70.85	0.980866
70.9	0.984533
70.95	0.966198
71	0.985381
71.05	1.00551
71.1	1.02154
71.15	1.01734
71.2	1.01102
71.25	1.00653
71.3	1.00278
71.35	0.989264
71.4	0.992271
71.45	1.03061
71.5	1.01687
71.55	1.00233
71.6	0.991215
71.65	0.977212
71.7	0.981669
71.75	0.964184
71.8	0.969883
71.85	0.994365
71.9	0.985532
71.95	0.985802
72	1.00272
72.05	0.99972
72.1	0.984581
72.15	1.00757
72.2	1.01084
72.25	1.02653
72.3	1.03037
72.35	1.01785
72.4	1.02704
72.45	1.01364
72.5	1.0314
72.55	1.01946
72.6	1.02236
72.65	1.02296
72.7	1.00691
72.75	0.996803
72.8	0.989572
72.85	0.990954
72.9	1.00177
72.95	0.989937
73	1.00006
73.05	0.995044
73.1	0.988321
73.15	0.973232
73.2	0.967895
73.25	0.979619
73.3	1.00673
73.35	1.01914
73.4	1.01166
73.45	0.987103
73.5	0.994056
73.55	0.999898
73.6	0.998933
73.65	1.0127
73.7	1.01893
73.75	1.03008
73.8	1.01658
73.85	1.01061
73.9	1.00209
73.95	1.00996
74	1.01903
74.05	1.01161
74.1	1.02139
74.15	1.00519
74.2	1.01301
74.25	1.01659
74.3	1.02947
74.35	1.02549
74.4	1.02604
74.45	1.0273
74.5	1.01661
74.55	1.01959
74.6	1.03263
74.65	1.03473
74.7	1.00824
74.75	0.994688
74.8	1.00091
74.85	0.991182
74.9	1.00024
74.95	0.994628
75	0.977896
75.05	0.975193
75.1	0.973589
75.15	0.9773
75.2	0.987498
75.25	0.986226
75.3	0.983799
75.35	0.970267
75.4	0.967984
75.45	0.969808
75.5	0.985227
75.55	0.959942
75.6	0.969856
75.65	0.95436
75.7	0.959686
75.75	0.95426
75.8	0.947387
75.85	0.954635
75.9	0.953286
75.95	0.95544
76	0.957565
76.05	0.955921
76.1	0.960633
76.15	0.947603
76.2	0.943179
76.25	0.938701
76.3	0.95865
76.35	0.961341
76.4	0.962632
76.45	0.956015
76.5	0.95767
76.55	0.981304
76.6	0.981931
76.65	0.976794
76.7	0.992807
76.75	0.986512
76.8	0.986725
76.85	0.999211
76.9	1.00015
76.95	0.992433
77	0.988975
77.05	0.999463
77.1	1.00747
77.15	1.00995
77.2	1.0069
77.25	1.01171
77.3	0.977426
77.35	0.98944
77.4	0.997866
77.45	0.986669
77.5	1.00038
77.55	0.996073
77.6	0.970004
77.65	0.967517
77.7	0.958307
77.75	0.975255
77.8	0.99499
77.85	0.987733
77.9	0.987182
77.95	0.994842
78	1
78.05	0.9831
78.1	0.967835
78.15	0.968254
78.2	0.949916
78.25	0.958252
78.3	0.971581
78.35	0.976671
78.4	0.965372
78.45	0.967055
78.5	0.974162
78.55	0.974332
78.6	0.973739
78.65	0.981492
78.7	0.972093
78.75	0.972691
78.8	0.982645
78.85	0.990633
78.9	0.998317
78.95	0.990113
79	0.980381
79.05	0.99903
79.1	1.00122
79.15	1.00748
79.2	0.997221
79.25	0.99521
79.3	0.975311
79.35	0.974381
79.4	0.993779
79.45	0.997636
79.5	0.99386
79.55	0.995096
79.6	0.978179
79.65	0.980938
79.7	0.980773
79.75	0.970638
79.8	0.977411
79.85	0.975993
79.9	0.976292
79.95	0.975253
80	0.984029
80.05	0.994397
80.1	1.01661
80.15	1.01084
80.2	1.01022
80.25	0.998375
80.3	1.00791
80.35	1.00894
80.4	1.00736
80.45	1.00791
80.5	1.00488
80.55	1.00133
80.6	1.01782
80.65	1.01092
80.7	1.00746
80.75	1.00623
80.8	1.01455
80.85	1.00321
80.9	1.00665
80.95	1.01424
81	1.00561
81.05	1.00195
81.1	1.01147
81.15	1.00934
81.2	1.00818
81.25	0.998301
81.3	0.983963
81.35	0.986757
81.4	0.982455
81.45	0.986686
81.5	0.988104
81.55	1.01156
81.6	1.01589
81.65	1.01734
81.7	1.02714
81.75	1.02959
81.8	1.02274
81.85	1.022
81.9	1.02946
81.95	1.02069
82	1.01716
82.05	1.01234
82.1	1.0063
82.15	1.00806
82.2	1.01018
82.25	1.04005
82.3	1.03672
82.35	1.0461
82.4	1.0306
82.45	1.02528
82.5	1.02593
82.55	1.0257
82.6	1.01517
82.65	1.01862
82.7	1.04471
82.75	1.03545
82.8	1.04118
82.85	1.02008
82.9	1.01688
82.95	1.01341
83	1.00568
83.05	0.987038
83.1	1.00789
83.15	1.0073
83.2	1.02197
83.25	1.0468
83.3	1.05409
83.35	1.05034
83.4	1.04443
83.45	1.05451
83.5	1.02864
83.55	1.02296
83.6	1.03332
83.65	1.03308
83.7	1.03654
83.75	1.01048
83.8	1.01231
83.85	1.00883
83.9	1.01226
83.95	1.02094
84	1.03526
84.05	1.05416
84.1	1.05886
84.15	1.0575
84.2	1.06018
84.25	1.05732
84.3	1.0603
84.35	1.07888
84.4	1.05982
84.45	1.03965
84.5	1.04222
84.55	1.06083
84.6	1.05194
84.65	1.05649
84.7	1.05249
84.75	1.04574
84.8	1.05947
84.85	1.04173
84.9	1.03753
84.95	1.03109
85	1.0239
85.05	1.00965
85.1	1.00277
85.15	0.983926
85.2	0.983284
85.25	0.991153
85.3	1.01012
85.35	0.985434
85.4	0.996501
85.45	1.00684
85.5	0.993992
85.55	0.999087
85.6	0.991096
85.65	0.978978
85.7	0.988774
85.75	0.971098
85.8	0.9756
85.85	0.975885
85.9	0.969881
85.95	0.955647
86	0.952724
86.05	0.952177
86.1	0.956343
86.15	0.957392
86.2	0.965823
86.25	0.967798
86.3	0.950806
86.35	0.955776
86.4	0.955313
86.45	0.962997
86.5	0.95289
86.55	0.95426
86.6	0.963827
86.65	0.956245
86.7	0.953976
86.75	0.936592
86.8	0.947195
86.85	0.945749
86.9	0.95214
86.95	0.951888
87	0.977484
87.05	0.96169
87.1	0.977435
87.15	0.981307
87.2	0.995993
87.25	1.0097
87.3	1.00743
87.35	1.02808
87.4	1.04954
87.45	1.04988
87.5	1.04265
87.55	1.05507
87.6	1.0516
87.65	1.05347
87.7	1.03514
87.75	1.01088
87.8	1.0198
87.85	1.02344
87.9	1.01604
87.95	1.00825
88	1.00479
88.05	1.00865
88.1	1.01357
88.15	0.999353
88.2	1.00676
88.25	0.990259
88.3	1.01375
88.35	1.00931
88.4	1.00424
88.45	1.01739
88.5	1.00585
88.55	0.998003
88.6	0.994703
88.65	0.980528
88.7	0.990095
88.75	0.971528
88.8	0.983685
88.85	0.987276
88.9	0.978471
88.95	0.977138
89	0.960715
89.05	0.968129
89.1	0.951122
89.15	0.947876
89.2	0.940804
89.25	0.947914
89.3	0.954162
89.35	0.973513
89.4	1.00068
89.45	0.97057
89.5	0.972684
89.55	0.974174
89.6	0.989182
89.65	0.970688
89.7	0.957184
89.75	0.954721
89.8	0.954116
89.85	0.961065
89.9	0.963441
89.95	0.960296
90	0.972555
90.05	0.966843
90.1	0.989491
90.15	0.992177
90.2	0.982022
90.25	0.988121
90.3	0.997388
90.35	1.00064
90.4	1.00008
90.45	1.00462
90.5	1.00357
90.55	1.01613
90.6	1.01022
90.65	1.03303
90.7	1.02725
90.75	1.0213
90.8	1.00865
90.85	1.00983
90.9	1.00357
90.95	0.999221
91	1.00758
91.05	1.0026
91.1	0.999599
91.15	0.997679
91.2	1.0018
91.25	1.00088
91.3	1.00601
91.35	1.00516
91.4	0.993877
91.45	0.988909
91.5	0.987397
91.55	0.981915
91.6	0.966514
91.65	0.979496
91.7	0.994558
91.75	0.999611
91.8	0.982938
91.85	1.00315
91.9	1.01104
91.95	1.02482
92	1.01446
92.05	1.01822
92.1	1.01879
92.15	1.01392
92.2	1.00022
92.25	0.992979
92.3	1.00436
92.35	0.990378
92.4	0.987536
92.45	0.99038
92.5	0.990746
92.55	0.976526
92.6	0.994348
92.65	1.00235
92.7	1.01007
92.75	1.00286
92.8	1.01185
92.85	1.02204
92.9	1.0312
92.95	1.01858
93	1.00867
93.05	1.01227
93.1	1.00096
93.15	0.999979
93.2	1.00393
93.25	1.00272
93.3	1.00877
93.35	1.00857
93.4	1.00279
93.45	1.00062
93.5	0.997112
93.55	0.976976
93.6	0.981266
93.65	0.971413
93.7	0.990365
93.75	0.988143
93.8	0.983551
93.85	0.985686
93.9	1.00216
93.95	1.0165
94	1.01402
94.05	1.00641
94.1	1.00865
94.15	1.01375
94.2	1.02655
94.25	1.00726
94.3	0.998298
94.35	0.989974
94.4	0.978437
94.45	0.979997
94.5	0.976258
94.55	0.974867
94.6	0.98365
94.65	0.985712
94.7	0.975814
94.75	0.97539
94.8	0.96721
94.85	0.973616
94.9	0.954542
94.95	0.940999
95	0.944252
95.05	0.951696
95.1	0.976843
95.15	0.992824
95.2	0.983114
95.25	0.985693
95.3	0.95966
95.35	0.982808
95.4	0.99645
95.45	0.989309
95.5	0.974856
95.55	0.974955
95.6	0.976208
95.65	0.971656
95.7	0.971223
95.75	0.968871
95.8	0.976449
95.85	0.968947
95.9	0.990483
95.95	0.96864
96	0.980193
96.05	0.971008
96.1	0.971611
96.15	0.967365
96.2	0.959609
96.25	0.951503
96.3	0.949659
96.35	0.940659
96.4	0.963777
96.45	0.970967
96.5	0.980426
96.55	0.973791
96.6	0.970441
96.65	0.983238
96.7	0.992431
96.75	0.994478
96.8	0.976214
96.85	0.968818
96.9	0.991749
96.95	0.981663
97	0.98261
97.05	0.982538
97.1	0.990767
97.15	1.00865
97.2	0.997622
97.25	1.00967
97.3	0.993979
97.35	0.98336
97.4	0.980495
97.45	0.973502
97.5	0.978964
97.55	0.999219
97.6	0.991654
97.65	0.996996
97.7	0.996828
97.75	0.989298
97.8	0.984073
97.85	0.997554
97.9	0.989291
97.95	0.991897
98	0.994744
98.05	0.992286
98.1	1.00472
98.15	0.997394
98.2	0.986886
98.25	0.987074
98.3	0.984428
98.35	0.991978
98.4	0.993069
98.45	1.00328
98.5	0.988512
98.55	0.998119
98.6	0.996264
98.65	0.998178
98.7	0.988219
98.75	0.992947
98.8	0.980876
98.85	0.988289
98.9	1.00328
98.95	1.00163
99	0.984874
99.05	0.980464
99.1	0.963265
99.15	0.956044
99.2	0.950428
99.25	0.942427
99.3	0.938768
99.35	0.926541
99.4	0.924534
99.45	0.924672
99.5	0.926802
99.55	0.943055
99.6	0.962067
99.65	0.974628
99.7	0.979899
99.75	0.992897
99.8	0.971933
99.85	0.973904
99.9	0.968336
[truncated: 38,001 more rows]

## Sheet: Synthetic_x_h_corr
Time [a.u.]	x_h_corr data [a.u.]
0	1.9
0.0666667	1.91932
0.133333	1.90058
0.2	1.90294
0.266667	1.89447
0.333333	1.88731
0.4	1.90802
0.466667	1.88225
0.533333	1.89842
0.6	1.92408
0.666667	1.92225
0.733333	1.91874
0.8	1.92161
0.866667	1.89861
0.933333	1.88909
1	1.88981
1.06667	1.90303
1.13333	1.9025
1.2	1.91686
1.26667	1.89021
1.33333	1.8818
1.4	1.89558
1.46667	1.91274
1.53333	1.91801
1.6	1.91417
1.66667	1.92191
1.73333	1.92948
1.8	1.89694
1.86667	1.88957
1.93333	1.90955
2	1.90431
2.06667	1.93661
2.13333	1.90762
2.2	1.90854
2.26667	1.90327
2.33333	1.89498
2.4	1.89648
2.46667	1.90411
2.53333	1.8972
2.6	1.91895
2.66667	1.91218
2.73333	1.91332
2.8	1.92272
2.86667	1.89683
2.93333	1.93539
3	1.89687
3.06667	1.87891
3.13333	1.90535
3.2	1.91325
3.26667	1.90762
3.33333	1.91768
3.4	1.93076
3.46667	1.94121
3.53333	1.9069
3.6	1.92193
3.66667	1.91547
3.73333	1.91298
3.8	1.91084
3.86667	1.90398
3.93333	1.92415
4	1.88915
4.06667	1.905
4.13333	1.91015
4.2	1.91456
4.26667	1.91335
4.33333	1.91025
4.4	1.88659
4.46667	1.89073
4.53333	1.89608
4.6	1.90389
4.66667	1.90603
4.73333	1.89802
4.8	1.89976
4.86667	1.90869
4.93333	1.8779
5	1.91435
5.06667	1.92641
5.13333	1.90529
5.2	1.90737
5.26667	1.91715
5.33333	1.8953
5.4	1.91005
5.46667	1.90563
5.53333	1.89395
5.6	1.90552
5.66667	1.86658
5.73333	1.876
5.8	1.8874
5.86667	1.87349
5.93333	1.87233
6	1.88869
6.06667	1.92178
6.13333	1.90919
6.2	1.89068
6.26667	1.90681
6.33333	1.89566
6.4	1.90739
6.46667	1.90928
6.53333	1.91412
6.6	1.90119
6.66667	1.92171
6.73333	1.91797
6.8	1.93375
6.86667	1.91505
6.93333	1.91102
7	1.89997
7.06667	1.89092
7.13333	1.90655
7.2	1.90129
7.26667	1.92023
7.33333	1.95005
7.4	1.91875
7.46667	1.92641
7.53333	1.89817
7.6	1.91059
7.66667	1.93784
7.73333	1.92359
7.8	1.90342
7.86667	1.90998
7.93333	1.8997
8	1.89981
8.06667	1.90192
8.13333	1.91157
8.2	1.92503
8.26667	1.9454
8.33333	1.9188
8.4	1.90363
8.46667	1.91467
8.53333	1.94125
8.6	1.93719
8.66667	1.90989
8.73333	1.91005
8.8	1.91517
8.86667	1.93008
8.93333	1.91015
9	1.89302
9.06667	1.913
9.13333	1.90744
9.2	1.91195
9.26667	1.90859
9.33333	1.87445
9.4	1.88371
9.46667	1.89902
9.53333	1.92076
9.6	1.91963
9.66667	1.89798
9.73333	1.89249
9.8	1.9213
9.86667	1.91803
9.93333	1.92152
10	1.94223
10.0667	1.90791
10.1333	1.90952
10.2	1.93312
10.2667	1.91353
10.3333	1.91514
10.4	1.9165
10.4667	1.95219
10.5333	1.9266
10.6	1.91811
10.6667	1.91248
10.7333	1.89653
10.8	1.92713
10.8667	1.90476
10.9333	1.87899
11	1.86524
11.0667	1.89368
11.1333	1.90981
11.2	1.88512
11.2667	1.8974
11.3333	1.91104
11.4	1.88559
11.4667	1.89118
11.5333	1.91758
11.6	1.91402
11.6667	1.9061
11.7333	1.90175
11.8	1.93669
11.8667	1.95489
11.9333	1.91595
12	1.88765
12.0667	1.9079
12.1333	1.91304
12.2	1.90253
12.2667	1.90867
12.3333	1.94333
12.4	1.92664
12.4667	1.8965
12.5333	1.91101
12.6	1.93424
12.6667	1.89353
12.7333	1.92189
12.8	1.91971
12.8667	1.92238
12.9333	1.91722
13	1.91337
13.0667	1.90185
13.1333	1.9313
13.2	1.9262
13.2667	1.91286
13.3333	1.9163
13.4	1.91164
13.4667	1.94338
13.5333	1.91853
13.6	1.898
13.6667	1.9308
13.7333	1.89507
13.8	1.89146
13.8667	1.92806
13.9333	1.91102
14	1.93973
14.0667	1.91245
14.1333	1.93348
14.2	1.92112
14.2667	1.92219
14.3333	1.91477
14.4	1.92797
14.4667	1.89157
14.5333	1.90089
14.6	1.88161
14.6667	1.91493
14.7333	1.92457
14.8	1.91041
14.8667	1.88476
14.9333	1.9056
15	1.91937
15.0667	1.89447
15.1333	1.9239
15.2	1.89693
15.2667	1.91604
15.3333	1.92137
15.4	1.94151
15.4667	1.90215
15.5333	1.90106
15.6	1.89964
15.6667	1.92015
15.7333	1.90423
15.8	1.88936
15.8667	1.8874
15.9333	1.88986
16	1.90735
16.0667	1.91306
16.1333	1.90025
16.2	1.87336
16.2667	1.89676
16.3333	1.91219
16.4	1.91397
16.4667	1.93411
16.5333	1.89625
16.6	1.90081
16.6667	1.9186
16.7333	1.92094
16.8	1.90304
16.8667	1.88816
16.9333	1.89829
17	1.89798
17.0667	1.91763
17.1333	1.91941
17.2	1.94855
17.2667	1.92428
17.3333	1.90337
17.4	1.86406
17.4667	1.88773
17.5333	1.90839
17.6	1.91956
17.6667	1.9328
17.7333	1.9696
17.8	1.91336
17.8667	1.92046
17.9333	1.90633
18	1.89927
18.0667	1.91802
18.1333	1.93955
18.2	1.89116
18.2667	1.89071
18.3333	1.92624
18.4	1.88354
18.4667	1.91549
18.5333	1.92111
18.6	1.91169
18.6667	1.91018
18.7333	1.90506
18.8	1.92608
18.8667	1.92056
18.9333	1.91772
19	1.94216
19.0667	1.95855
19.1333	1.9174
19.2	1.92014
19.2667	1.90155
19.3333	1.92913
19.4	1.92426
19.4667	1.9419
19.5333	1.91885
19.6	1.95776
19.6667	1.923
19.7333	1.92477
19.8	1.90878
19.8667	1.88863
19.9333	1.92573
20	1.92015
20.0667	1.91607
20.1333	1.93157
20.2	1.91937
20.2667	1.89888
20.3333	1.94193
20.4	1.90184
20.4667	1.94924
20.5333	1.95354
20.6	1.93225
20.6667	1.92589
20.7333	1.92089
20.8	1.8999
20.8667	1.90433
20.9333	1.89468
21	1.90137
21.0667	1.9087
21.1333	1.92998
21.2	1.93522
21.2667	1.94567
21.3333	1.91919
21.4	1.90729
21.4667	1.90702
21.5333	1.9151
21.6	1.92626
21.6667	1.89638
21.7333	1.89174
21.8	1.90253
21.8667	1.90977
21.9333	1.90128
22	1.89261
22.0667	1.91499
22.1333	1.91403
22.2	1.91979
22.2667	1.90663
22.3333	1.92028
22.4	1.90288
22.4667	1.91619
22.5333	1.90978
22.6	1.92487
22.6667	1.87688
22.7333	1.91686
22.8	1.92837
22.8667	1.95198
22.9333	1.93472
23	1.92559
23.0667	1.89303
23.1333	1.90332
23.2	1.92803
23.2667	1.9181
23.3333	1.90077
23.4	1.8936
23.4667	1.89618
23.5333	1.91386
23.6	1.87878
23.6667	1.8682
23.7333	1.87137
23.8	1.9047
23.8667	1.93389
23.9333	1.91264
24	1.92607
24.0667	1.9183
24.1333	1.90063
24.2	1.91387
24.2667	1.90801
24.3333	1.9047
24.4	1.90612
24.4667	1.9144
24.5333	1.92131
24.6	1.94049
24.6667	1.91147
24.7333	1.87544
24.8	1.87064
24.8667	1.89867
24.9333	1.89956
25	1.90363
25.0667	1.9336
25.1333	1.90623
25.2	1.94716
25.2667	1.94088
25.3333	1.91464
25.4	1.90107
25.4667	1.92271
25.5333	1.9147
25.6	1.93202
25.6667	1.9463
25.7333	1.95335
25.8	1.92608
25.8667	1.9129
25.9333	1.92071
26	1.93598
26.0667	1.90416
26.1333	1.87482
26.2	1.92234
26.2667	1.89633
26.3333	1.90699
26.4	1.89459
26.4667	1.89542
26.5333	1.9072
26.6	1.88605
26.6667	1.89854
26.7333	1.89201
26.8	1.90389
26.8667	1.9302
26.9333	1.92941
27	1.92327
27.0667	1.86572
27.1333	1.90671
27.2	1.93243
27.2667	1.92817
27.3333	1.92574
27.4	1.90864
27.4667	1.89607
27.5333	1.91823
27.6	1.93984
27.6667	1.90555
27.7333	1.92422
27.8	1.91295
27.8667	1.91216
27.9333	1.88996
28	1.92015
28.0667	1.87927
28.1333	1.89516
28.2	1.93375
28.2667	1.90138
28.3333	1.90916
28.4	1.95411
28.4667	1.95495
28.5333	1.92249
28.6	1.94019
28.6667	1.94341
28.7333	1.92914
28.8	1.91731
28.8667	1.91782
28.9333	1.92503
29	1.92227
29.0667	1.91638
29.1333	1.9233
29.2	1.95358
29.2667	1.9208
29.3333	1.88426
29.4	1.91091
29.4667	1.95271
29.5333	1.90528
29.6	1.93822
29.6667	1.90539
29.7333	1.90672
29.8	1.9368
29.8667	1.92503
29.9333	1.91519
30	1.9396
30.0667	1.92271
30.1333	1.94508
30.2	1.9031
30.2667	1.91654
30.3333	1.90683
30.4	1.86961
30.4667	1.88837
30.5333	1.93968
30.6	1.92441
30.6667	1.91221
30.7333	1.90266
30.8	1.9044
30.8667	1.93375
30.9333	1.95313
31	1.91169
31.0667	1.90899
31.1333	1.89082
31.2	1.93633
31.2667	1.92199
31.3333	1.94233
31.4	1.92591
31.4667	1.91896
31.5333	1.91164
31.6	1.91752
31.6667	1.90726
31.7333	1.89618
31.8	1.92524
31.8667	1.92556
31.9333	1.91272
32	1.8821
32.0667	1.93015
32.1333	1.91592
32.2	1.87207
32.2667	1.90504
32.3333	1.90447
32.4	1.90841
32.4667	1.92079
32.5333	1.89449
32.6	1.90975
32.6667	1.96978
32.7333	1.95355
32.8	1.95541
32.8667	1.91596
32.9333	1.9216
33	1.90485
33.0667	1.92172
33.1333	1.91918
33.2	1.8771
33.2667	1.93312
33.3333	1.89034
33.4	1.9066
33.4667	1.89986
33.5333	1.92274
33.6	1.90426
33.6667	1.91326
33.7333	1.90768
33.8	1.89382
33.8667	1.91157
33.9333	1.91356
34	1.89699
34.0667	1.92934
34.1333	1.91425
34.2	1.90401
34.2667	1.88238
34.3333	1.9134
34.4	1.94709
34.4667	1.93909
34.5333	1.92416
34.6	1.93218
34.6667	1.93034
34.7333	1.93203
34.8	1.90029
34.8667	1.90459
34.9333	1.92295
35	1.90321
35.0667	1.91284
35.1333	1.95884
35.2	1.93286
35.2667	1.89625
35.3333	1.93827
35.4	1.89708
35.4667	1.92115
35.5333	1.92647
35.6	1.92724
35.6667	1.92579
35.7333	1.92835
35.8	1.89043
35.8667	1.86798
35.9333	1.87715
36	1.92733
36.0667	1.92392
36.1333	1.93244
36.2	1.97218
36.2667	1.92071
36.3333	1.92669
36.4	1.95961
36.4667	1.92475
36.5333	1.92232
36.6	1.89275
36.6667	1.89062
36.7333	1.92803
36.8	1.94124
36.8667	1.92556
36.9333	1.90016
37	1.91026
37.0667	1.89674
37.1333	1.92494
37.2	1.94494
37.2667	1.95482
37.3333	1.9353
37.4	1.93685
37.4667	1.95361
37.5333	1.93622
37.6	1.93961
37.6667	1.93114
37.7333	1.90273
37.8	1.91648
37.8667	1.95188
37.9333	1.92589
38	1.9526
38.0667	1.95941
38.1333	1.95278
38.2	1.93762
38.2667	1.94184
38.3333	1.91526
38.4	1.90526
38.4667	1.87835
38.5333	1.91648
38.6	1.89781
38.6667	1.91883
38.7333	1.91164
38.8	1.96103
38.8667	1.94147
38.9333	1.93143
39	1.89436
39.0667	1.94713
39.1333	1.94071
39.2	1.89185
39.2667	1.90763
39.3333	1.93142
39.4	1.95646
39.4667	1.91746
39.5333	1.90795
39.6	1.92903
39.6667	1.94366
39.7333	1.92038
39.8	1.9424
39.8667	1.9477
39.9333	1.90347
40	1.92212
40.0667	1.8925
40.1333	1.88224
40.2	1.86396
40.2667	1.91909
40.3333	1.8944
40.4	1.9482
40.4667	1.9826
40.5333	1.96472
40.6	1.95428
40.6667	1.93969
40.7333	1.95786
40.8	1.93378
40.8667	1.94124
40.9333	1.8834
41	1.88591
41.0667	1.92667
41.1333	1.91615
41.2	1.94219
41.2667	1.91219
41.3333	1.93967
41.4	1.9147
41.4667	1.90346
41.5333	1.94174
41.6	1.93544
41.6667	1.91413
41.7333	1.93894
41.8	1.9159
41.8667	1.96791
41.9333	1.94007
42	1.96149
42.0667	1.91928
42.1333	1.92983
42.2	1.90908
42.2667	1.93134
42.3333	1.93922
42.4	1.957
42.4667	1.9753
42.5333	1.92914
42.6	1.91799
42.6667	1.88703
42.7333	1.92795
42.8	1.89729
42.8667	1.94035
42.9333	1.92954
43	1.93065
43.0667	1.94276
43.1333	1.93973
43.2	1.93054
43.2667	1.97647
43.3333	1.91432
43.4	1.94554
43.4667	1.92918
43.5333	1.9654
43.6	1.94562
43.6667	1.91664
43.7333	1.94948
43.8	1.88806
43.8667	1.94308
43.9333	1.92986
44	1.90945
44.0667	1.91272
44.1333	1.92786
44.2	1.9536
44.2667	1.90208
44.3333	1.92221
44.4	1.9804
44.4667	1.94917
44.5333	1.91747
44.6	1.93057
44.6667	1.91613
44.7333	1.89283
44.8	1.95223
44.8667	1.9157
44.9333	1.9244
45	1.94515
45.0667	1.89207
45.1333	1.90174
45.2	1.93627
45.2667	1.92258
45.3333	1.90921
45.4	1.91473
45.4667	1.91829
45.5333	1.9332
45.6	1.92492
45.6667	1.91248
45.7333	1.90907
45.8	1.92792
45.8667	1.91095
45.9333	1.93615
46	1.95485
46.0667	1.93698
46.1333	1.95148
46.2	1.91183
46.2667	1.95735
46.3333	1.95118
46.4	1.91586
46.4667	1.90647
46.5333	1.90211
46.6	1.93292
46.6667	1.92505
46.7333	1.93536
46.8	1.93082
46.8667	1.9208
46.9333	1.90447
47	1.89589
47.0667	1.93781
47.1333	1.90955
47.2	1.92615
47.2667	1.89107
47.3333	1.94417
47.4	1.92088
47.4667	1.94377
47.5333	1.94665
47.6	1.91335
47.6667	1.92403
47.7333	1.92828
47.8	1.92927
47.8667	1.9542
47.9333	1.97525
48	1.93559
48.0667	1.9247
48.1333	1.954
48.2	1.91103
48.2667	1.86998
48.3333	1.88662
48.4	1.95111
48.4667	1.94986
48.5333	1.99733
48.6	1.93109
48.6667	1.8893
48.7333	1.88717
48.8	1.93599
48.8667	1.94318
48.9333	1.90089
49	1.95464
49.0667	1.95384
49.1333	1.93583
49.2	1.92468
49.2667	1.91022
49.3333	1.94253
49.4	1.94142
49.4667	1.92581
49.5333	1.92253
49.6	1.93944
49.6667	1.92214
49.7333	1.92468
49.8	1.90177
49.8667	1.94539
49.9333	1.87374
50	1.89341
50.0667	1.94176
50.1333	1.93061
50.2	1.94871
50.2667	1.93404
50.3333	1.9177
50.4	1.92784
50.4667	1.92301
50.5333	1.95002
50.6	1.95582
50.6667	1.96041
50.7333	1.97442
50.8	1.95068
50.8667	1.92147
50.9333	1.93786
51	1.91095
51.0667	1.91161
51.1333	1.87489
51.2	1.89954
51.2667	1.93182
51.3333	1.91776
51.4	1.8562
51.4667	1.92529
51.5333	1.94683
51.6	1.98013
51.6667	1.96024
51.7333	1.95265
51.8	1.92204
51.8667	1.94481
51.9333	1.87329
52	1.8965
52.0667	1.94627
52.1333	1.9325
52.2	1.94337
52.2667	1.96304
52.3333	1.92183
52.4	1.97979
52.4667	1.95916
52.5333	1.95481
52.6	1.93721
52.6667	1.91111
52.7333	1.89938
52.8	1.9448
52.8667	1.92563
52.9333	1.97427
53	1.98734
53.0667	1.91483
53.1333	1.88799
53.2	1.93145
53.2667	1.87187
53.3333	1.90352
53.4	1.93165
53.4667	1.95926
53.5333	1.93174
53.6	1.90631
53.6667	1.93624
53.7333	1.93149
53.8	1.89406
53.8667	1.94618
53.9333	1.95945
54	1.91037
54.0667	1.9326
54.1333	1.96162
54.2	1.93245
54.2667	1.95308
54.3333	1.89136
54.4	1.92831
54.4667	1.9226
54.5333	1.93626
54.6	1.89736
54.6667	1.93299
54.7333	1.9497
54.8	1.91302
54.8667	1.92055
54.9333	1.9331
55	1.91914
55.0667	1.9059
55.1333	1.92843
55.2	1.9248
55.2667	1.96766
55.3333	1.91728
55.4	1.90075
55.4667	1.9302
55.5333	1.9352
55.6	1.9596
55.6667	1.95102
55.7333	1.99433
55.8	1.9434
55.8667	1.93673
55.9333	1.98155
56	1.98455
56.0667	1.94954
56.1333	1.92437
56.2	1.92842
56.2667	1.92288
56.3333	1.90518
56.4	1.92473
56.4667	1.96115
56.5333	1.91061
56.6	1.91126
56.6667	1.89565
56.7333	1.92203
56.8	1.94481
56.8667	1.91188
56.9333	1.91711
57	1.94838
57.0667	1.92648
57.1333	1.93085
57.2	1.88481
57.2667	1.91646
57.3333	1.92739
57.4	1.92244
57.4667	1.92148
57.5333	1.95572
57.6	1.96385
57.6667	1.95491
57.7333	1.90614
57.8	1.9247
57.8667	1.93511
57.9333	1.88566
58	1.89709
58.0667	1.94
58.1333	1.88778
58.2	1.88653
58.2667	1.94466
58.3333	1.93846
58.4	1.89456
58.4667	1.90734
58.5333	1.94032
58.6	1.94508
58.6667	1.91583
58.7333	1.8985
58.8	1.94293
58.8667	1.91493
58.9333	1.92032
59	1.91798
59.0667	1.95245
59.1333	1.94816
59.2	1.95106
59.2667	1.91396
59.3333	1.9207
59.4	1.95995
59.4667	1.96168
59.5333	1.97769
59.6	1.94175
59.6667	1.88576
59.7333	1.89069
59.8	1.90709
59.8667	1.99764
59.9333	1.9539
60	1.96179
60.0667	1.92959
60.1333	1.94285
60.2	1.97461
60.2667	1.91154
60.3333	1.93736
60.4	1.94204
60.4667	1.91725
60.5333	1.9382
60.6	1.95046
60.6667	1.98243
60.7333	1.96395
60.8	1.9667
60.8667	1.92479
60.9333	1.9595
61	1.94733
61.0667	1.93072
61.1333	1.92588
61.2	1.94527
61.2667	1.93632
61.3333	1.91811
61.4	1.9454
61.4667	1.94611
61.5333	1.96792
61.6	1.95086
61.6667	1.89719
61.7333	1.92394
61.8	1.92207
61.8667	1.97923
61.9333	1.97638
62	1.97186
62.0667	1.96464
62.1333	1.92642
62.2	1.93296
62.2667	1.9158
62.3333	1.93106
62.4	1.92666
62.4667	1.85712
62.5333	1.89209
62.6	1.96183
62.6667	1.9458
62.7333	1.93286
62.8	1.94572
62.8667	1.96565
62.9333	1.92339
63	1.92091
63.0667	1.90065
63.1333	1.88402
63.2	1.88896
63.2667	1.88548
63.3333	1.93288
63.4	1.92009
63.4667	1.94802
63.5333	1.93473
63.6	1.94743
63.6667	1.92157
63.7333	1.94889
63.8	1.94075
63.8667	1.88993
63.9333	1.96473
64	1.93782
64.0667	1.94514
64.1333	1.89662
64.2	1.87009
64.2667	1.85968
64.3333	1.89532
64.4	1.91772
64.4667	1.9488
64.5333	1.928
64.6	1.92443
64.6667	1.96002
64.7333	1.88846
64.8	1.93065
64.8667	1.92284
64.9333	1.9172
65	1.96781
65.0667	1.9787
65.1333	1.93454
65.2	1.92939
65.2667	1.92441
65.3333	1.91088
65.4	1.92062
65.4667	1.91857
65.5333	1.88841
65.6	1.9167
65.6667	1.92487
65.7333	1.99227
65.8	2.00559
65.8667	1.97605
65.9333	1.96958
66	1.98527
66.0667	1.98005
66.1333	1.9422
66.2	1.91291
66.2667	1.90364
66.3333	1.90516
66.4	1.8835
66.4667	1.94415
66.5333	1.92668
66.6	1.93973
66.6667	1.87667
66.7333	1.93019
66.8	1.93153
66.8667	1.93986
66.9333	1.95053
67	1.90459
67.0667	1.93735
67.1333	1.89047
67.2	1.91771
67.2667	1.97437
67.3333	1.91963
67.4	1.93674
67.4667	1.97082
67.5333	1.92907
67.6	1.92537
67.6667	1.93786
67.7333	1.93017
67.8	1.90548
67.8667	1.90822
67.9333	1.9379
68	1.89993
68.0667	1.91034
68.1333	1.92538
68.2	1.95657
68.2667	1.89644
68.3333	1.95579
68.4	1.94955
68.4667	1.95177
68.5333	1.98693
68.6	1.93921
68.6667	1.91341
68.7333	1.9497
68.8	1.96232
68.8667	1.95078
68.9333	1.98667
69	1.94365
69.0667	1.93105
69.1333	1.94807
69.2	1.99487
69.2667	1.93221
69.3333	1.90259
69.4	1.96045
69.4667	1.92417
69.5333	1.92585
69.6	1.91917
69.6667	1.95866
69.7333	1.95927
69.8	1.94909
69.8667	1.91952
69.9333	1.93617
70	1.87067
70.0667	1.94994
70.1333	2.00743
70.2	1.92085
70.2667	1.92135
70.3333	1.94638
70.4	1.94925
70.4667	1.91824
70.5333	1.94603
70.6	1.901
70.6667	1.93723
70.7333	1.97037
70.8	1.96692
70.8667	2.01398
70.9333	1.99081
71	1.96107
71.0667	1.98391
71.1333	2.00777
71.2	1.96511
71.2667	1.886
71.3333	1.88755
71.4	1.93483
71.4667	1.93853
71.5333	1.93835
71.6	1.90232
71.6667	1.96099
71.7333	1.95362
71.8	1.98522
71.8667	2.03362
71.9333	1.93278
72	1.97109
72.0667	1.91707
72.1333	1.92927
72.2	1.91128
72.2667	1.98115
72.3333	1.94518
72.4	1.99138
72.4667	1.92918
72.5333	1.97393
72.6	1.89949
72.6667	1.97431
72.7333	1.9199
72.8	1.99386
72.8667	1.99189
72.9333	1.948
73	1.91336
73.0667	1.94486
73.1333	1.94967
73.2	1.96166
73.2667	1.93017
73.3333	1.94724
73.4	1.94334
73.4667	1.98111
73.5333	1.91513
73.6	1.91543
73.6667	1.93793
73.7333	1.97888
73.8	1.94377
73.8667	1.97209
73.9333	1.97093
74	1.91151
74.0667	1.93677
74.1333	1.98974
74.2	1.94245
74.2667	1.91845
74.3333	1.91918
74.4	1.97489
74.4667	1.91693
74.5333	1.85492
74.6	1.93218
74.6667	1.98842
74.7333	1.94704
74.8	1.95526
74.8667	1.94936
74.9333	1.95693
75	1.95648
75.0667	1.93099
75.1333	1.89548
75.2	1.90527
75.2667	1.88355
75.3333	1.94646
75.4	1.93487
75.4667	1.93883
75.5333	1.94467
75.6	2.04532
75.6667	2.01844
75.7333	1.93666
75.8	1.93709
75.8667	1.92808
75.9333	1.97911
76	1.97683
76.0667	1.95588
76.1333	1.98924
76.2	1.94159
76.2667	1.94356
76.3333	1.94018
76.4	1.93111
76.4667	1.92988
76.5333	1.93322
76.6	1.93484
76.6667	1.98486
76.7333	1.97016
76.8	1.9695
76.8667	1.9479
76.9333	1.95352
77	1.91535
77.0667	1.98441
77.1333	1.90233
77.2	1.9678
77.2667	1.91733
77.3333	1.89669
77.4	1.94979
77.4667	1.88961
77.5333	1.94139
77.6	1.98175
77.6667	1.99491
77.7333	1.92855
77.8	1.92021
77.8667	1.9576
77.9333	1.92685
78	1.89764
78.0667	1.86892
78.1333	1.8961
78.2	1.89576
78.2667	1.91332
78.3333	1.99235
78.4	1.99555
78.4667	1.99073
78.5333	1.96242
78.6	1.99446
78.6667	2.00164
78.7333	1.8942
78.8	1.91322
78.8667	1.95875
78.9333	1.96881
79	1.91711
79.0667	1.92029
79.1333	1.90347
79.2	1.98337
79.2667	1.95198
79.3333	1.93806
79.4	1.94801
79.4667	1.93498
79.5333	1.89606
79.6	1.89638
79.6667	1.87768
79.7333	1.94329
79.8	1.96331
79.8667	1.90933
79.9333	1.88141
80	1.92531
80.0667	1.99207
80.1333	1.90824
80.2	1.89654
80.2667	1.95309
80.3333	1.91754
80.4	1.90367
80.4667	1.8824
80.5333	1.99895
80.6	1.91434
80.6667	1.94011
80.7333	1.93531
80.8	1.96316
80.8667	2.01311
80.9333	1.94415
81	1.93002
81.0667	1.92518
81.1333	1.97286
81.2	1.9715
81.2667	2.01005
81.3333	1.94717
81.4	1.94242
81.4667	1.91507
81.5333	1.9464
81.6	1.93604
81.6667	1.90893
81.7333	1.9263
81.8	1.93251
81.8667	1.96196
81.9333	1.9888
82	1.89761
82.0667	1.96677
82.1333	1.96934
82.2	1.9796
82.2667	1.93695
82.3333	2.01371
82.4	1.93445
82.4667	1.97953
82.5333	1.93997
82.6	1.92172
82.6667	1.92499
82.7333	1.9158
82.8	1.85867
82.8667	1.99296
82.9333	1.99749
83	1.99296
83.0667	1.90545
83.1333	1.91903
83.2	1.91392
83.2667	2.03914
83.3333	1.98022
83.4	1.99819
83.4667	1.98411
83.5333	1.94962
83.6	1.95291
83.6667	1.97985
83.7333	1.92101
83.8	1.87579
83.8667	1.96046
83.9333	1.95584
84	1.93921
84.0667	1.92366
84.1333	1.95034
84.2	1.93842
84.2667	1.89363
84.3333	1.92834
84.4	1.9278
84.4667	1.93142
84.5333	1.95393
84.6	1.933
84.6667	1.98066
84.7333	1.97113
84.8	1.87665
84.8667	1.91847
84.9333	1.95407
85	2.0055
85.0667	1.89355
85.1333	1.96004
85.2	1.90964
85.2667	1.93919
85.3333	1.95708
85.4	1.93728
85.4667	1.95554
85.5333	1.99514
85.6	1.96059
85.6667	1.98778
85.7333	1.98487
85.8	1.95604
85.8667	1.90163
85.9333	2.00023
86	2.01207
86.0667	1.94834
86.1333	1.94683
86.2	1.97692
86.2667	1.96981
86.3333	1.96632
86.4	1.92728
86.4667	1.93952
86.5333	1.97702
86.6	1.98743
86.6667	1.95068
86.7333	1.97663
86.8	1.91649
86.8667	1.9661
86.9333	1.86152
87	1.88823
87.0667	1.95554
87.1333	1.92548
87.2	1.95482
87.2667	1.96377
87.3333	1.90905
87.4	1.94895
87.4667	1.97034
87.5333	1.94508
87.6	1.97999
87.6667	2.00649
87.7333	1.97719
87.8	1.93673
87.8667	1.91248
87.9333	1.97317
88	1.92623
88.0667	1.91357
88.1333	1.97976
88.2	1.95672
88.2667	1.89968
88.3333	1.89839
88.4	1.99995
88.4667	1.95557
88.5333	1.93587
88.6	1.94327
88.6667	1.96657
88.7333	1.95675
88.8	1.92317
88.8667	1.972
88.9333	1.94385
89	1.92902
89.0667	1.98406
89.1333	1.98076
89.2	1.89745
89.2667	1.92844
89.3333	1.91099
89.4	1.91004
89.4667	1.87437
89.5333	1.90726
89.6	1.93792
89.6667	1.95627
89.7333	1.95272
89.8	1.92222
89.8667	1.96325
89.9333	1.93133
90	1.93095
90.0667	1.91493
90.1333	1.97012
90.2	1.93746
90.2667	1.89352
90.3333	1.96295
90.4	1.96365
90.4667	1.976
90.5333	1.93922
90.6	1.92545
90.6667	1.96649
90.7333	1.96244
90.8	1.93318
90.8667	1.94219
90.9333	1.90296
91	1.90754
91.0667	1.92043
91.1333	1.96355
91.2	1.96164
91.2667	2.00188
91.3333	1.93463
91.4	1.91954
91.4667	1.99207
91.5333	1.99295
91.6	1.97184
91.6667	1.94159
91.7333	1.95331
91.8	1.96831
91.8667	1.93148
91.9333	1.949
92	1.96302
92.0667	1.98526
92.1333	1.97032
92.2	1.92017
92.2667	1.92853
92.3333	1.96089
92.4	1.98513
92.4667	1.98954
92.5333	1.93722
92.6	1.98786
92.6667	1.89973
92.7333	1.92622
92.8	1.93117
92.8667	1.94985
92.9333	1.95292
93	1.95463
93.0667	1.92953
93.1333	1.93901
93.2	1.96943
93.2667	2.00132
93.3333	1.93732
93.4	1.96184
93.4667	1.95121
93.5333	1.90983
93.6	1.93377
93.6667	1.93948
93.7333	1.96789
93.8	1.96683
93.8667	1.97468
93.9333	2.02884
94	2.029
94.0667	1.94093
94.1333	1.95516
94.2	1.91248
94.2667	1.94988
94.3333	1.92671
94.4	1.97897
94.4667	1.97232
94.5333	1.95121
94.6	1.95535
94.6667	1.98769
94.7333	2.00876
94.8	1.98577
94.8667	1.98189
94.9333	2.01167
95	1.98316
95.0667	1.95493
95.1333	1.95722
95.2	1.88065
95.2667	1.93064
95.3333	1.96976
95.4	1.9573
95.4667	1.92065
95.5333	1.97247
95.6	1.97728
95.6667	2.00383
95.7333	1.99667
95.8	1.94886
95.8667	1.93536
95.9333	1.96612
96	1.91096
96.0667	1.91327
96.1333	1.97599
96.2	1.92532
96.2667	2.00936
96.3333	1.95455
96.4	1.9736
96.4667	1.97252
96.5333	2.00908
96.6	1.93012
96.6667	1.97553
96.7333	1.95299
96.8	1.94813
96.8667	1.91231
96.9333	1.96872
97	1.91022
97.0667	1.86526
97.1333	1.9415
97.2	1.92048
97.2667	1.90892
97.3333	1.97848
97.4	1.93055
97.4667	1.9832
97.5333	1.95313
97.6	1.95049
97.6667	1.95249
97.7333	1.88396
97.8	1.89848
97.8667	2.01777
97.9333	1.99559
98	1.96257
98.0667	1.97295
98.1333	1.95057
98.2	1.96866
98.2667	1.92795
98.3333	1.95579
98.4	1.88488
98.4667	1.85739
98.5333	1.95937
98.6	1.967
98.6667	1.97541
98.7333	1.90897
98.8	1.85683
98.8667	1.96829
98.9333	1.9932
99	2.01153
99.0667	1.96281
99.1333	1.8672
99.2	1.87966
99.2667	1.90896
99.3333	1.92416
99.4	1.93924
99.4667	1.9559
99.5333	1.94301
99.6	1.98042
99.6667	1.92262
99.7333	1.96149
99.8	1.96404
99.8667	2.01224
99.9333	2.03755
100	1.99235
100.067	2.01254
100.133	2.05231
100.2	2.01639
100.267	1.93719
100.333	1.99906
100.4	1.98047
100.467	1.97775
100.533	1.9924
100.6	1.96887
100.667	1.96463
100.733	1.88149
100.8	1.93561
100.867	1.93592
100.933	1.99034
101	1.98331
101.067	2.01681
101.133	1.9955
101.2	1.95858
101.267	1.98228
101.333	1.90672
101.4	1.96961
101.467	1.9717
101.533	2.00418
101.6	1.98855
101.667	1.95251
101.733	1.98547
101.8	1.89657
101.867	1.83727
101.933	1.91648
102	1.92468
102.067	1.93593
102.133	1.96358
102.2	1.94536
102.267	1.98006
102.333	1.91339
102.4	1.93398
102.467	1.91129
102.533	1.92876
102.6	1.95315
102.667	2.0205
102.733	1.95182
102.8	1.92175
102.867	1.94648
102.933	1.88669
103	1.9039
103.067	1.93786
103.133	1.90701
103.2	1.99023
103.267	1.94449
103.333	1.93744
103.4	1.9139
103.467	1.90509
103.533	1.90245
103.6	1.95579
103.667	1.92574
103.733	1.91136
103.8	1.9498
103.867	1.89737
103.933	1.95703
104	1.91302
104.067	1.98374
104.133	1.914
104.2	1.91105
104.267	1.97679
104.333	2.01153
104.4	2.02503
104.467	2.03392
104.533	1.95834
104.6	1.89705
104.667	1.92288
104.733	1.94657
104.8	2.03992
104.867	1.98734
104.933	1.96606
105	1.95679
105.067	1.96259
105.133	1.96346
105.2	1.92852
105.267	1.9503
105.333	1.94016
105.4	1.94995
105.467	1.94937
105.533	1.9291
105.6	1.97791
105.667	1.98933
105.733	1.88913
105.8	1.9436
105.867	1.98591
105.933	1.97385
106	1.93999
106.067	1.98633
106.133	1.96892
106.2	1.92796
106.267	1.98294
106.333	1.91193
106.4	2.01817
106.467	1.95156
106.533	2.00597
106.6	1.98043
106.667	2.06167
106.733	1.95903
106.8	1.96792
106.867	1.96378
106.933	1.9856
107	1.91808
107.067	1.89109
107.133	1.94913
107.2	1.87746
107.267	1.98429
107.333	1.94533
107.4	1.95346
107.467	1.95028
107.533	2.00908
107.6	1.94823
107.667	1.96367
107.733	1.95234
107.8	2.0062
107.867	1.92658
107.933	1.97005
108	1.9135
108.067	1.9402
108.133	1.9237
108.2	1.90337
108.267	1.92733
108.333	1.93785
108.4	2.01084
108.467	1.99614
108.533	1.97357
108.6	1.99603
108.667	1.95566
108.733	2.0054
108.8	1.97637
108.867	2.01571
108.933	1.98236
109	1.98745
109.067	2.02788
109.133	2.00005
109.2	2.01406
109.267	2.02964
109.333	1.93933
109.4	1.99519
109.467	1.9841
109.533	1.97348
109.6	1.95456
109.667	1.95239
109.733	1.96434
109.8	1.95172
109.867	1.91317
109.933	1.97961
110	2.00127
110.067	1.9169
110.133	1.95023
110.2	2.04327
110.267	2.03903
110.333	1.87999
110.4	1.89953
110.467	1.93091
110.533	1.97275
110.6	1.98576
110.667	1.92393
110.733	1.99552
110.8	2.03426
110.867	2.00719
110.933	1.97289
111	1.95511
111.067	1.98556
111.133	1.91504
111.2	1.86395
111.267	1.96738
111.333	1.97491
111.4	1.86647
111.467	1.92882
111.533	1.95425
111.6	1.87456
111.667	1.9206
111.733	1.97847
111.8	1.89011
111.867	1.92282
111.933	1.94359
112	2.0251
112.067	1.99905
112.133	1.92282
112.2	1.90001
112.267	1.97765
112.333	1.99493
112.4	2.09381
112.467	1.97466
112.533	2.04375
112.6	2.04749
112.667	2.00902
112.733	1.99928
112.8	1.94834
112.867	1.91807
112.933	1.96268
113	1.97667
113.067	1.97664
113.133	1.96128
113.2	1.97878
113.267	1.9823
113.333	1.9239
113.4	1.93083
113.467	1.92566
113.533	1.91724
113.6	1.93519
113.667	1.94303
113.733	1.98511
113.8	1.93098
113.867	1.87016
113.933	1.9492
114	1.92933
114.067	1.94572
114.133	1.95
114.2	1.96104
114.267	1.97068
114.333	1.94103
114.4	1.94965
114.467	1.87791
114.533	1.92559
114.6	1.91421
114.667	1.99553
114.733	2.02026
114.8	1.9578
114.867	1.96126
114.933	1.83276
115	1.81563
115.067	1.90603
115.133	1.95484
115.2	1.93757
115.267	2.00831
115.333	2.04354
115.4	2.05555
115.467	1.97034
115.533	1.869
115.6	1.95325
115.667	2.03995
115.733	1.97918
115.8	1.95176
115.867	1.98628
115.933	1.9435
116	1.90917
116.067	1.96077
116.133	1.91416
116.2	1.93492
116.267	1.95964
116.333	1.99498
116.4	1.98997
116.467	1.92789
116.533	1.95028
116.6	1.97778
116.667	1.98253
116.733	2.02097
116.8	1.96036
116.867	2.02081
116.933	1.9716
117	1.92187
117.067	1.953
117.133	1.94408
117.2	1.90897
117.267	1.97376
117.333	1.96173
117.4	1.99398
117.467	1.99399
117.533	1.97255
117.6	1.9063
117.667	1.94071
117.733	1.96357
117.8	1.9351
117.867	1.92802
117.933	1.91109
118	1.91576
118.067	1.92722
118.133	1.96167
118.2	1.91858
118.267	1.91749
118.333	1.86109
118.4	1.92171
118.467	1.94332
118.533	1.9326
118.6	1.96641
118.667	2.00124
118.733	1.98224
118.8	1.99076
118.867	1.98308
118.933	2.00509
119	2.01825
119.067	1.99418
119.133	1.95699
119.2	1.93553
119.267	1.84829
119.333	1.96776
119.4	1.90082
119.467	2.05858
119.533	1.88092
119.6	1.97169
119.667	1.9801
119.733	1.94285
119.8	1.96676
119.867	1.92032
119.933	1.97967
120	2.02926
120.067	1.95795
120.133	1.90257
120.2	1.8711
120.267	1.93423
120.333	1.98803
120.4	2.03636
120.467	1.95178
120.533	1.93651
120.6	1.98389
120.667	1.98797
120.733	1.96414
120.8	1.9464
120.867	1.92982
120.933	1.96492
121	1.98825
121.067	1.97682
121.133	1.99872
121.2	1.95309
121.267	1.96239
121.333	1.96994
121.4	1.92762
121.467	1.97523
121.533	1.89269
121.6	1.90839
121.667	2.01587
121.733	1.97376
121.8	1.8842
121.867	1.92827
121.933	1.92995
122	1.91769
122.067	1.94028
122.133	1.91093
122.2	2.04406
122.267	1.9941
122.333	1.95804
122.4	1.90599
122.467	1.96912
122.533	2.0085
122.6	1.99327
122.667	1.95769
122.733	2.00398
122.8	1.9553
122.867	1.96841
122.933	1.93976
123	1.91815
123.067	1.98681
123.133	1.91378
123.2	1.90487
123.267	1.93422
123.333	1.91177
123.4	1.87315
123.467	1.95069
123.533	1.88766
123.6	1.9464
123.667	1.91586
123.733	1.96399
123.8	2.01202
123.867	2.00574
123.933	2.01917
124	2.01788
124.067	1.86742
124.133	1.8594
124.2	1.98765
124.267	2.04191
124.333	2.01211
124.4	1.98503
124.467	2.02923
124.533	1.95804
124.6	2.00297
124.667	1.93967
124.733	1.94068
124.8	1.95055
124.867	1.92721
124.933	1.92323
125	1.93104
125.067	1.94728
125.133	1.8898
125.2	1.94126
125.267	1.93732
125.333	1.94357
125.4	1.97448
125.467	1.94197
125.533	1.91828
125.6	1.98556
125.667	1.94382
125.733	2.00607
125.8	1.9639
125.867	2.00229
125.933	1.97237
126	1.97315
126.067	2.0351
126.133	1.91238
126.2	1.88468
126.267	2.00936
126.333	1.97845
126.4	1.9788
126.467	1.94675
126.533	1.94696
126.6	1.88984
126.667	1.8522
126.733	1.86042
126.8	1.8984
126.867	1.90413
126.933	2.03616
127	2.05541
127.067	1.98402
127.133	1.95262
127.2	1.95305
127.267	2.00329
127.333	2.01149
127.4	1.94476
127.467	1.99662
127.533	1.98123
127.6	1.99113
127.667	2.00672
127.733	2.00778
127.8	1.97676
127.867	2.03819
127.933	1.99229
128	1.98718
128.067	1.96429
128.133	1.97684
128.2	1.90724
128.267	1.96362
128.333	1.94673
128.4	1.97212
128.467	1.9958
128.533	1.9666
128.6	1.95934
128.667	1.92595
128.733	1.88459
128.8	1.85635
128.867	1.96902
128.933	1.94661
129	1.95131
129.067	2.00257
129.133	1.98399
129.2	1.89809
129.267	1.90647
129.333	1.96789
129.4	1.92849
129.467	1.93535
129.533	1.93568
129.6	1.9934
129.667	1.98364
129.733	1.98558
129.8	1.97774
129.867	2.02949
129.933	1.96792
130	1.94039
130.067	1.95224
130.133	1.93112
130.2	1.88935
130.267	1.96254
130.333	1.98685
130.4	2.02762
130.467	2.00629
130.533	1.96596
130.6	1.95707
130.667	2.01058
130.733	1.96923
130.8	1.92021
130.867	1.93885
130.933	1.97719
131	1.96687
131.067	2.10497
131.133	2.06992
131.2	2.01449
131.267	2.09564
131.333	1.97704
131.4	2.01096
131.467	2.01987
131.533	1.95965
131.6	1.95154
131.667	1.97795
131.733	1.99026
131.8	2.03759
131.867	1.94099
131.933	2.02906
132	2.02418
132.067	1.88255
132.133	1.83772
132.2	1.94925
132.267	2.07059
132.333	1.93938
132.4	1.98503
132.467	1.91013
132.533	1.98075
132.6	1.939
132.667	2.01625
132.733	1.9722
132.8	2.04867
132.867	1.96005
132.933	1.96578
133	1.89393
133.067	1.92101
133.133	1.96135
133.2	2.01438
[truncated: 28,001 more rows]

## Sheet: Synthetic_x_hg_corr
Time [a.u.]	x_hg_corr data [a.u.]
0	2.6
0.0666667	2.60493
0.133333	2.60424
0.2	2.58409
0.266667	2.59947
0.333333	2.58745
0.4	2.59037
0.466667	2.58611
0.533333	2.57989
0.6	2.58259
0.666667	2.5869
0.733333	2.57821
0.8	2.57502
0.866667	2.57205
0.933333	2.57268
1	2.57103
1.06667	2.57762
1.13333	2.59161
1.2	2.58489
1.26667	2.57637
1.33333	2.57144
1.4	2.57836
1.46667	2.58118
1.53333	2.5923
1.6	2.59204
1.66667	2.5878
1.73333	2.58705
1.8	2.59286
1.86667	2.5852
1.93333	2.58299
2	2.57767
2.06667	2.57567
2.13333	2.57466
2.2	2.58871
2.26667	2.58111
2.33333	2.5915
2.4	2.57642
2.46667	2.58596
2.53333	2.58791
2.6	2.58799
2.66667	2.58807
2.73333	2.57675
2.8	2.57666
2.86667	2.57262
2.93333	2.57106
3	2.57369
3.06667	2.58004
3.13333	2.58692
3.2	2.59337
3.26667	2.59606
3.33333	2.60621
3.4	2.60674
3.46667	2.61751
3.53333	2.60581
3.6	2.61039
3.66667	2.60693
3.73333	2.61409
3.8	2.60902
3.86667	2.62256
3.93333	2.60834
4	2.625
4.06667	2.62623
4.13333	2.61506
4.2	2.61168
4.26667	2.60887
4.33333	2.60052
4.4	2.60779
4.46667	2.60446
4.53333	2.60597
4.6	2.61078
4.66667	2.60646
4.73333	2.6059
4.8	2.59857
4.86667	2.60171
4.93333	2.60988
5	2.59634
5.06667	2.60791
5.13333	2.60101
5.2	2.59967
5.26667	2.58607
5.33333	2.59686
5.4	2.59503
5.46667	2.59887
5.53333	2.59673
5.6	2.60474
5.66667	2.61049
5.73333	2.59995
5.8	2.59586
5.86667	2.60046
5.93333	2.59708
6	2.58835
6.06667	2.57854
6.13333	2.58993
6.2	2.5823
6.26667	2.57818
6.33333	2.56737
6.4	2.559
6.46667	2.54443
6.53333	2.54758
6.6	2.55575
6.66667	2.53464
6.73333	2.54629
6.8	2.55692
6.86667	2.55069
6.93333	2.55163
7	2.55834
7.06667	2.56246
7.13333	2.57337
7.2	2.56546
7.26667	2.56245
7.33333	2.56933
7.4	2.57161
7.46667	2.58441
7.53333	2.57759
7.6	2.58858
7.66667	2.5943
7.73333	2.58306
7.8	2.57796
7.86667	2.5747
7.93333	2.58112
8	2.577
8.06667	2.57685
8.13333	2.56868
8.2	2.57059
8.26667	2.5623
8.33333	2.56596
8.4	2.54812
8.46667	2.56324
8.53333	2.56771
8.6	2.57235
8.66667	2.56832
8.73333	2.57232
8.8	2.56253
8.86667	2.57002
8.93333	2.56683
9	2.57806
9.06667	2.58489
9.13333	2.58524
9.2	2.56575
9.26667	2.58084
9.33333	2.57831
9.4	2.58647
9.46667	2.5684
9.53333	2.57036
9.6	2.57084
9.66667	2.59307
9.73333	2.58834
9.8	2.59772
9.86667	2.59077
9.93333	2.57456
10	2.56866
10.0667	2.57321
10.1333	2.57047
10.2	2.56531
10.2667	2.57099
10.3333	2.5703
10.4	2.57834
10.4667	2.58878
10.5333	2.59036
10.6	2.59364
10.6667	2.59175
10.7333	2.60214
10.8	2.59321
10.8667	2.59921
10.9333	2.59787
11	2.59891
11.0667	2.59333
11.1333	2.58575
11.2	2.58536
11.2667	2.57737
11.3333	2.58385
11.4	2.58709
11.4667	2.57965
11.5333	2.59161
11.6	2.60002
11.6667	2.60025
11.7333	2.59731
11.8	2.59672
11.8667	2.61103
11.9333	2.60819
12	2.60659
12.0667	2.59468
12.1333	2.60194
12.2	2.58627
12.2667	2.59562
12.3333	2.58397
12.4	2.59433
12.4667	2.58936
12.5333	2.58232
12.6	2.58315
12.6667	2.58779
12.7333	2.58059
12.8	2.57092
12.8667	2.58019
12.9333	2.57853
13	2.59205
13.0667	2.59211
13.1333	2.58596
13.2	2.57964
13.2667	2.58774
13.3333	2.60027
13.4	2.59476
13.4667	2.60228
13.5333	2.59408
13.6	2.58747
13.6667	2.59161
13.7333	2.59106
13.8	2.57938
13.8667	2.56835
13.9333	2.57002
14	2.57243
14.0667	2.57138
14.1333	2.56929
14.2	2.57037
14.2667	2.56882
14.3333	2.55552
14.4	2.56494
14.4667	2.55452
14.5333	2.53893
14.6	2.5581
14.6667	2.5596
14.7333	2.54939
14.8	2.55774
14.8667	2.55784
14.9333	2.567
15	2.57178
15.0667	2.56587
15.1333	2.56332
15.2	2.56684
15.2667	2.56717
15.3333	2.56424
15.4	2.56605
15.4667	2.57492
15.5333	2.56881
15.6	2.55527
15.6667	2.55859
15.7333	2.56004
15.8	2.56609
15.8667	2.56991
15.9333	2.57825
16	2.58264
16.0667	2.58543
16.1333	2.57006
16.2	2.5775
16.2667	2.57003
16.3333	2.58007
16.4	2.58856
16.4667	2.60399
16.5333	2.58936
16.6	2.60108
16.6667	2.59675
16.7333	2.58933
16.8	2.59571
16.8667	2.59494
16.9333	2.59272
17	2.58739
17.0667	2.59314
17.1333	2.58222
17.2	2.58171
17.2667	2.58501
17.3333	2.57405
17.4	2.58072
17.4667	2.5738
17.5333	2.57489
17.6	2.57163
17.6667	2.58194
17.7333	2.58066
17.8	2.58444
17.8667	2.58584
17.9333	2.59486
18	2.59253
18.0667	2.58685
18.1333	2.59169
18.2	2.59625
18.2667	2.58475
18.3333	2.59267
18.4	2.59082
18.4667	2.57822
18.5333	2.58238
18.6	2.59002
18.6667	2.60361
18.7333	2.60165
18.8	2.59541
18.8667	2.60295
18.9333	2.60555
19	2.59972
19.0667	2.60528
19.1333	2.61102
19.2	2.61148
19.2667	2.60587
19.3333	2.59485
19.4	2.60443
19.4667	2.59567
19.5333	2.59872
19.6	2.6037
19.6667	2.60861
19.7333	2.6045
19.8	2.60471
19.8667	2.61048
19.9333	2.62113
20	2.61629
20.0667	2.61053
20.1333	2.6222
20.2	2.6131
20.2667	2.61216
20.3333	2.61077
20.4	2.60887
20.4667	2.59968
20.5333	2.61139
20.6	2.60693
20.6667	2.60208
20.7333	2.59375
20.8	2.59145
20.8667	2.58209
20.9333	2.59534
21	2.60372
21.0667	2.58683
21.1333	2.59247
21.2	2.59365
21.2667	2.58675
21.3333	2.59046
21.4	2.59701
21.4667	2.58453
21.5333	2.5834
21.6	2.57679
21.6667	2.57286
21.7333	2.57058
21.8	2.57442
21.8667	2.57285
21.9333	2.58915
22	2.58944
22.0667	2.59875
22.1333	2.6012
22.2	2.59916
22.2667	2.57888
22.3333	2.59518
22.4	2.59103
22.4667	2.59302
22.5333	2.59738
22.6	2.60089
22.6667	2.59435
22.7333	2.60265
22.8	2.59509
22.8667	2.60651
22.9333	2.60446
23	2.61815
23.0667	2.62127
23.1333	2.61328
23.2	2.6065
23.2667	2.614
23.3333	2.62535
23.4	2.62806
23.4667	2.63258
23.5333	2.63109
23.6	2.64008
23.6667	2.6297
23.7333	2.62796
23.8	2.62148
23.8667	2.62582
23.9333	2.61911
24	2.62155
24.0667	2.60743
24.1333	2.61595
24.2	2.61535
24.2667	2.61579
24.3333	2.60819
24.4	2.60581
24.4667	2.58503
24.5333	2.59012
24.6	2.58835
24.6667	2.58679
24.7333	2.58622
24.8	2.58671
24.8667	2.59317
24.9333	2.60562
25	2.60089
25.0667	2.60637
25.1333	2.59953
25.2	2.57833
25.2667	2.58176
25.3333	2.58036
25.4	2.57804
25.4667	2.5762
25.5333	2.56567
25.6	2.57506
25.6667	2.57216
25.7333	2.5716
25.8	2.58158
25.8667	2.56854
25.9333	2.58003
26	2.58343
26.0667	2.58268
26.1333	2.59069
26.2	2.57873
26.2667	2.58306
26.3333	2.57557
26.4	2.56452
26.4667	2.55413
26.5333	2.56143
26.6	2.56425
26.6667	2.54756
26.7333	2.57214
26.8	2.57072
26.8667	2.57158
26.9333	2.57275
27	2.5688
27.0667	2.56842
27.1333	2.55746
27.2	2.5705
27.2667	2.56916
27.3333	2.568
27.4	2.57048
27.4667	2.57052
27.5333	2.57936
27.6	2.5789
27.6667	2.56788
27.7333	2.57504
27.8	2.57349
27.8667	2.58401
27.9333	2.59563
28	2.59785
28.0667	2.5866
28.1333	2.59414
28.2	2.58904
28.2667	2.58181
28.3333	2.58305
28.4	2.5812
28.4667	2.58727
28.5333	2.58924
28.6	2.59182
28.6667	2.59455
28.7333	2.58957
28.8	2.59476
28.8667	2.59044
28.9333	2.59516
29	2.59771
29.0667	2.58156
29.1333	2.58436
29.2	2.5823
29.2667	2.58377
29.3333	2.59465
29.4	2.59375
29.4667	2.58146
29.5333	2.59273
29.6	2.58396
29.6667	2.58997
29.7333	2.60187
29.8	2.60113
29.8667	2.59886
29.9333	2.59607
30	2.59326
30.0667	2.59438
30.1333	2.59957
30.2	2.59318
30.2667	2.5838
30.3333	2.59028
30.4	2.58998
30.4667	2.58316
30.5333	2.58806
30.6	2.58801
30.6667	2.58154
30.7333	2.5809
30.8	2.59074
30.8667	2.59492
30.9333	2.59373
31	2.58884
31.0667	2.59236
31.1333	2.59204
31.2	2.59583
31.2667	2.59604
31.3333	2.59054
31.4	2.59292
31.4667	2.59007
31.5333	2.58848
31.6	2.57487
31.6667	2.56927
31.7333	2.56569
31.8	2.56531
31.8667	2.56699
31.9333	2.56522
32	2.584
32.0667	2.57877
32.1333	2.56258
32.2	2.59142
32.2667	2.58168
32.3333	2.59267
32.4	2.58664
32.4667	2.57518
32.5333	2.57679
32.6	2.57871
32.6667	2.57965
32.7333	2.56625
32.8	2.56436
32.8667	2.57128
32.9333	2.57173
33	2.57093
33.0667	2.58209
33.1333	2.59259
33.2	2.59198
33.2667	2.5943
33.3333	2.59031
33.4	2.59666
33.4667	2.59839
33.5333	2.58975
33.6	2.59206
33.6667	2.59028
33.7333	2.59382
33.8	2.59072
33.8667	2.59371
33.9333	2.6067
34	2.61098
34.0667	2.60249
34.1333	2.6051
34.2	2.59782
34.2667	2.59434
34.3333	2.59542
34.4	2.60603
34.4667	2.6007
34.5333	2.59715
34.6	2.58621
34.6667	2.58498
34.7333	2.57975
34.8	2.58196
34.8667	2.57195
34.9333	2.57228
35	2.56047
35.0667	2.57129
35.1333	2.56466
35.2	2.56737
35.2667	2.5682
35.3333	2.56187
35.4	2.56214
35.4667	2.56026
35.5333	2.56119
35.6	2.56427
35.6667	2.57146
35.7333	2.56755
35.8	2.57943
35.8667	2.58596
35.9333	2.59193
36	2.58677
36.0667	2.57918
36.1333	2.58701
36.2	2.5906
36.2667	2.582
36.3333	2.58618
36.4	2.5899
36.4667	2.58609
36.5333	2.58296
36.6	2.57602
36.6667	2.57813
36.7333	2.58008
36.8	2.57546
36.8667	2.58668
36.9333	2.56469
37	2.56788
37.0667	2.56829
37.1333	2.5569
37.2	2.56857
37.2667	2.56697
37.3333	2.5708
37.4	2.57802
37.4667	2.57861
37.5333	2.57874
37.6	2.57236
37.6667	2.57073
37.7333	2.56582
37.8	2.56956
37.8667	2.56956
37.9333	2.57362
38	2.56404
38.0667	2.57213
38.1333	2.57915
38.2	2.57754
38.2667	2.5735
38.3333	2.57897
38.4	2.57264
38.4667	2.56849
38.5333	2.58116
38.6	2.56934
38.6667	2.57307
38.7333	2.57152
38.8	2.56858
38.8667	2.56596
38.9333	2.56038
39	2.56402
39.0667	2.56955
39.1333	2.58203
39.2	2.57924
39.2667	2.5933
39.3333	2.59613
39.4	2.58964
39.4667	2.58815
39.5333	2.57527
39.6	2.58691
39.6667	2.57753
39.7333	2.58708
39.8	2.58866
39.8667	2.59653
39.9333	2.58618
40	2.59949
40.0667	2.59743
40.1333	2.58726
40.2	2.58812
40.2667	2.58785
40.3333	2.5867
40.4	2.5821
40.4667	2.57501
40.5333	2.57445
40.6	2.56783
40.6667	2.57453
40.7333	2.5802
40.8	2.57626
40.8667	2.58431
40.9333	2.57889
41	2.57331
41.0667	2.58347
41.1333	2.5816
41.2	2.57243
41.2667	2.57833
41.3333	2.58084
41.4	2.58142
41.4667	2.58376
41.5333	2.57724
41.6	2.57399
41.6667	2.56817
41.7333	2.56523
41.8	2.57105
41.8667	2.58404
41.9333	2.57737
42	2.58107
42.0667	2.57657
42.1333	2.56926
42.2	2.56874
42.2667	2.56361
42.3333	2.57036
42.4	2.57234
42.4667	2.57409
42.5333	2.58013
42.6	2.58104
42.6667	2.58276
42.7333	2.57945
42.8	2.57875
42.8667	2.58285
42.9333	2.58529
43	2.58959
43.0667	2.5927
43.1333	2.60176
43.2	2.60609
43.2667	2.6032
43.3333	2.606
43.4	2.60731
43.4667	2.60365
43.5333	2.61059
43.6	2.60146
43.6667	2.61274
43.7333	2.59258
43.8	2.59538
43.8667	2.58625
43.9333	2.60194
44	2.59014
44.0667	2.58257
44.1333	2.59134
44.2	2.58783
44.2667	2.59367
44.3333	2.58796
44.4	2.59977
44.4667	2.60781
44.5333	2.60516
44.6	2.60161
44.6667	2.59412
44.7333	2.58706
44.8	2.5938
44.8667	2.61276
44.9333	2.61566
45	2.60751
45.0667	2.61353
45.1333	2.60002
45.2	2.60421
45.2667	2.60117
45.3333	2.60716
45.4	2.60795
45.4667	2.60744
45.5333	2.62248
45.6	2.62307
45.6667	2.6242
45.7333	2.60271
45.8	2.5973
45.8667	2.58852
45.9333	2.59889
46	2.60604
46.0667	2.58609
46.1333	2.59239
46.2	2.58895
46.2667	2.59027
46.3333	2.59313
46.4	2.58507
46.4667	2.58257
46.5333	2.57572
46.6	2.58064
46.6667	2.58205
46.7333	2.59406
46.8	2.58375
46.8667	2.58251
46.9333	2.57362
47	2.56937
47.0667	2.57183
47.1333	2.57833
47.2	2.57266
47.2667	2.58436
47.3333	2.57704
47.4	2.58398
47.4667	2.56836
47.5333	2.56438
47.6	2.5568
47.6667	2.56258
47.7333	2.55956
47.8	2.56545
47.8667	2.56285
47.9333	2.57259
48	2.58472
48.0667	2.58847
48.1333	2.58952
48.2	2.58116
48.2667	2.57545
48.3333	2.57359
48.4	2.56372
48.4667	2.57222
48.5333	2.58044
48.6	2.57171
48.6667	2.57034
48.7333	2.57322
48.8	2.57062
48.8667	2.57915
48.9333	2.57021
49	2.57301
49.0667	2.58699
49.1333	2.59653
49.2	2.58505
49.2667	2.59668
49.3333	2.59393
49.4	2.59192
49.4667	2.59602
49.5333	2.5952
49.6	2.58735
49.6667	2.60441
49.7333	2.59669
49.8	2.6017
49.8667	2.59194
49.9333	2.58412
50	2.57236
50.0667	2.57849
50.1333	2.57885
50.2	2.57106
50.2667	2.58078
50.3333	2.57169
50.4	2.58387
50.4667	2.58154
50.5333	2.57507
50.6	2.57082
50.6667	2.57963
50.7333	2.57664
50.8	2.58102
50.8667	2.57638
50.9333	2.56889
51	2.58349
51.0667	2.57321
51.1333	2.57749
51.2	2.57784
51.2667	2.57694
51.3333	2.57913
51.4	2.57292
51.4667	2.57899
51.5333	2.56643
51.6	2.56931
51.6667	2.57307
51.7333	2.57618
51.8	2.574
51.8667	2.57704
51.9333	2.5749
52	2.57865
52.0667	2.58168
52.1333	2.58327
52.2	2.59559
52.2667	2.59595
52.3333	2.59518
52.4	2.59235
52.4667	2.57908
52.5333	2.579
52.6	2.56918
52.6667	2.56992
52.7333	2.57252
52.8	2.56668
52.8667	2.56596
52.9333	2.55742
53	2.55692
53.0667	2.55354
53.1333	2.54573
53.2	2.53842
53.2667	2.54404
53.3333	2.54481
53.4	2.548
53.4667	2.54665
53.5333	2.54201
53.6	2.55489
53.6667	2.55382
53.7333	2.55193
53.8	2.53753
53.8667	2.52996
53.9333	2.53633
54	2.53695
54.0667	2.53067
54.1333	2.5169
54.2	2.52042
54.2667	2.51994
54.3333	2.52913
54.4	2.53064
54.4667	2.52939
54.5333	2.5259
54.6	2.52097
54.6667	2.51933
54.7333	2.51185
54.8	2.51868
54.8667	2.52023
54.9333	2.52561
55	2.52485
55.0667	2.51043
55.1333	2.51449
55.2	2.51349
55.2667	2.50942
55.3333	2.52997
55.4	2.52425
55.4667	2.50835
55.5333	2.51885
55.6	2.51842
55.6667	2.52405
55.7333	2.53571
55.8	2.55152
55.8667	2.54993
55.9333	2.5659
56	2.56903
56.0667	2.56281
56.1333	2.57122
56.2	2.5595
56.2667	2.55524
56.3333	2.55681
56.4	2.55002
56.4667	2.55863
56.5333	2.56173
56.6	2.56191
56.6667	2.56412
56.7333	2.56851
56.8	2.57305
56.8667	2.56843
56.9333	2.57737
57	2.56779
57.0667	2.56245
57.1333	2.56202
57.2	2.5747
57.2667	2.57469
57.3333	2.58017
57.4	2.57672
57.4667	2.58269
57.5333	2.5823
57.6	2.5862
57.6667	2.58843
57.7333	2.58313
57.8	2.59298
57.8667	2.57556
57.9333	2.569
58	2.57158
58.0667	2.57033
58.1333	2.56416
58.2	2.57418
58.2667	2.56793
58.3333	2.57671
58.4	2.55827
58.4667	2.56617
58.5333	2.56824
58.6	2.5561
58.6667	2.56325
58.7333	2.56559
58.8	2.56516
58.8667	2.57476
58.9333	2.5668
59	2.57038
59.0667	2.57113
59.1333	2.56655
59.2	2.57325
59.2667	2.5758
59.3333	2.55993
59.4	2.55872
59.4667	2.55247
59.5333	2.55195
59.6	2.54186
59.6667	2.5481
59.7333	2.56473
59.8	2.55325
59.8667	2.55476
59.9333	2.54536
60	2.55442
60.0667	2.55329
60.1333	2.55766
60.2	2.55076
60.2667	2.53618
60.3333	2.54357
60.4	2.54104
60.4667	2.53598
60.5333	2.53456
60.6	2.54344
60.6667	2.54191
60.7333	2.5519
60.8	2.55297
60.8667	2.56042
60.9333	2.55986
61	2.5554
61.0667	2.55975
61.1333	2.56663
61.2	2.56822
61.2667	2.55946
61.3333	2.55254
61.4	2.55447
61.4667	2.56792
61.5333	2.57023
61.6	2.57346
61.6667	2.56166
61.7333	2.56107
61.8	2.55472
61.8667	2.56156
61.9333	2.56838
62	2.5694
62.0667	2.56621
62.1333	2.56576
62.2	2.57802
62.2667	2.56796
62.3333	2.57267
62.4	2.57785
62.4667	2.57682
62.5333	2.56997
62.6	2.57429
62.6667	2.58546
62.7333	2.57545
62.8	2.57569
62.8667	2.58116
62.9333	2.56595
63	2.5719
63.0667	2.56464
63.1333	2.57143
63.2	2.57829
63.2667	2.55981
63.3333	2.56491
63.4	2.57132
63.4667	2.56478
63.5333	2.56849
63.6	2.56377
63.6667	2.57329
63.7333	2.57584
63.8	2.58966
63.8667	2.58905
63.9333	2.59594
64	2.59582
64.0667	2.58188
64.1333	2.58603
64.2	2.5784
64.2667	2.59816
64.3333	2.59105
64.4	2.59454
64.4667	2.59255
64.5333	2.60188
64.6	2.61464
64.6667	2.60187
64.7333	2.59319
64.8	2.58389
64.8667	2.58458
64.9333	2.5833
65	2.58213
65.0667	2.57404
65.1333	2.58488
65.2	2.58489
65.2667	2.56798
65.3333	2.57831
65.4	2.56522
65.4667	2.55828
65.5333	2.56997
65.6	2.55503
65.6667	2.5635
65.7333	2.56804
65.8	2.55814
65.8667	2.55049
65.9333	2.56095
66	2.5687
66.0667	2.57075
66.1333	2.5671
66.2	2.57834
66.2667	2.57313
66.3333	2.57506
66.4	2.56845
66.4667	2.56111
66.5333	2.56805
66.6	2.55751
66.6667	2.54342
66.7333	2.55609
66.8	2.5476
66.8667	2.54094
66.9333	2.54641
67	2.54979
67.0667	2.56016
67.1333	2.56117
67.2	2.57372
67.2667	2.57783
67.3333	2.5682
67.4	2.57493
67.4667	2.57354
67.5333	2.56999
67.6	2.57538
67.6667	2.58479
67.7333	2.57795
67.8	2.56514
67.8667	2.56947
67.9333	2.56593
68	2.56983
68.0667	2.5573
68.1333	2.55123
68.2	2.55589
68.2667	2.55785
68.3333	2.54055
68.4	2.55464
68.4667	2.53552
68.5333	2.52283
68.6	2.51799
68.6667	2.49802
68.7333	2.51128
68.8	2.51039
68.8667	2.51425
68.9333	2.50831
69	2.51849
69.0667	2.52296
69.1333	2.51231
69.2	2.52402
69.2667	2.51722
69.3333	2.522
69.4	2.51397
69.4667	2.50238
69.5333	2.50838
69.6	2.50942
69.6667	2.50738
69.7333	2.50023
69.8	2.50343
69.8667	2.50339
69.9333	2.50261
70	2.50007
70.0667	2.50187
70.1333	2.50025
70.2	2.50945
70.2667	2.52756
70.3333	2.52143
70.4	2.52851
70.4667	2.52663
70.5333	2.51972
70.6	2.53288
70.6667	2.53438
70.7333	2.52963
70.8	2.54703
70.8667	2.55164
70.9333	2.55754
71	2.56133
71.0667	2.56051
71.1333	2.56079
71.2	2.55894
71.2667	2.56398
71.3333	2.56686
71.4	2.57759
71.4667	2.56829
71.5333	2.56703
71.6	2.55831
71.6667	2.55763
71.7333	2.56763
71.8	2.56762
71.8667	2.56845
71.9333	2.5634
72	2.56411
72.0667	2.56564
72.1333	2.56188
72.2	2.57199
72.2667	2.56028
72.3333	2.56643
72.4	2.56028
72.4667	2.56166
72.5333	2.57754
72.6	2.56778
72.6667	2.57034
72.7333	2.58577
72.8	2.5798
72.8667	2.5832
72.9333	2.58647
73	2.58275
73.0667	2.59295
73.1333	2.59204
73.2	2.5968
73.2667	2.60033
73.3333	2.60324
73.4	2.59856
73.4667	2.58914
73.5333	2.59877
73.6	2.60009
73.6667	2.60967
73.7333	2.60325
73.8	2.60416
73.8667	2.60118
73.9333	2.59965
74	2.60044
74.0667	2.60747
74.1333	2.60046
74.2	2.59149
74.2667	2.59405
74.3333	2.59624
74.4	2.58639
74.4667	2.58645
74.5333	2.58006
74.6	2.57562
74.6667	2.57507
74.7333	2.5826
74.8	2.59519
74.8667	2.59494
74.9333	2.57394
75	2.58031
75.0667	2.5741
75.1333	2.5767
75.2	2.5689
75.2667	2.56485
75.3333	2.57277
75.4	2.58275
75.4667	2.57112
75.5333	2.56519
75.6	2.55959
75.6667	2.54027
75.7333	2.54561
75.8	2.54081
75.8667	2.5445
75.9333	2.54776
76	2.54309
76.0667	2.52981
76.1333	2.53438
76.2	2.5498
76.2667	2.53706
76.3333	2.54806
76.4	2.54653
76.4667	2.56005
76.5333	2.54382
76.6	2.54507
76.6667	2.54031
76.7333	2.54967
76.8	2.55446
76.8667	2.55126
76.9333	2.55528
77	2.56251
77.0667	2.56355
77.1333	2.56348
77.2	2.55715
77.2667	2.54839
77.3333	2.56179
77.4	2.56944
77.4667	2.5722
77.5333	2.55843
77.6	2.55844
77.6667	2.56102
77.7333	2.55601
77.8	2.56586
77.8667	2.55226
77.9333	2.5614
78	2.55176
78.0667	2.55877
78.1333	2.5773
78.2	2.58223
78.2667	2.57084
78.3333	2.56925
78.4	2.58619
78.4667	2.57367
78.5333	2.57698
78.6	2.56658
78.6667	2.56414
78.7333	2.57017
78.8	2.56241
78.8667	2.56042
78.9333	2.57404
79	2.56066
79.0667	2.55553
79.1333	2.55845
79.2	2.55902
79.2667	2.5581
79.3333	2.55976
79.4	2.56149
79.4667	2.56561
79.5333	2.56229
79.6	2.56857
79.6667	2.57556
79.7333	2.57679
79.8	2.57612
79.8667	2.57777
79.9333	2.59585
80	2.58001
80.0667	2.58221
80.1333	2.58056
80.2	2.57008
80.2667	2.5827
80.3333	2.5794
80.4	2.58331
80.4667	2.57644
80.5333	2.57242
80.6	2.56712
80.6667	2.58651
80.7333	2.57417
80.8	2.58259
80.8667	2.58305
80.9333	2.57011
81	2.56789
81.0667	2.56636
81.1333	2.55276
81.2	2.5415
81.2667	2.54107
81.3333	2.54631
81.4	2.55311
81.4667	2.55408
81.5333	2.55718
81.6	2.56273
81.6667	2.56176
81.7333	2.55829
81.8	2.56456
81.8667	2.55956
81.9333	2.55874
82	2.55609
82.0667	2.54648
82.1333	2.5474
82.2	2.56118
82.2667	2.54517
82.3333	2.54236
82.4	2.54738
82.4667	2.55272
82.5333	2.54942
82.6	2.56896
82.6667	2.56278
82.7333	2.56323
82.8	2.56479
82.8667	2.56211
82.9333	2.55856
83	2.56135
83.0667	2.56329
83.1333	2.56232
83.2	2.55923
83.2667	2.56949
83.3333	2.57578
83.4	2.5766
83.4667	2.57507
83.5333	2.57359
83.6	2.56548
83.6667	2.57088
83.7333	2.56687
83.8	2.56318
83.8667	2.55485
83.9333	2.54984
84	2.54402
84.0667	2.54018
84.1333	2.5341
84.2	2.54588
84.2667	2.5222
84.3333	2.53608
84.4	2.52561
84.4667	2.53538
84.5333	2.55504
84.6	2.54359
84.6667	2.54336
84.7333	2.54276
84.8	2.54924
84.8667	2.55288
84.9333	2.54543
85	2.55077
85.0667	2.54621
85.1333	2.53848
85.2	2.52665
85.2667	2.5297
85.3333	2.53219
85.4	2.53589
85.4667	2.5317
85.5333	2.51324
85.6	2.52506
85.6667	2.51537
85.7333	2.51333
85.8	2.51585
85.8667	2.52319
85.9333	2.5165
86	2.51592
86.0667	2.52928
86.1333	2.53238
86.2	2.52492
86.2667	2.53501
86.3333	2.52454
86.4	2.52979
86.4667	2.53166
86.5333	2.53254
86.6	2.53164
86.6667	2.53967
86.7333	2.55243
86.8	2.54815
86.8667	2.55725
86.9333	2.54766
87	2.55213
87.0667	2.54995
87.1333	2.55463
87.2	2.5475
87.2667	2.54966
87.3333	2.55126
87.4	2.56572
87.4667	2.54893
87.5333	2.54218
87.6	2.53961
87.6667	2.52608
87.7333	2.5396
87.8	2.53955
87.8667	2.54895
87.9333	2.54577
88	2.5488
88.0667	2.54444
88.1333	2.53803
88.2	2.54518
88.2667	2.54671
88.3333	2.54424
88.4	2.53725
88.4667	2.5491
88.5333	2.55826
88.6	2.56027
88.6667	2.56823
88.7333	2.56829
88.8	2.56615
88.8667	2.57029
88.9333	2.56398
89	2.55789
89.0667	2.55261
89.1333	2.55537
89.2	2.55245
89.2667	2.54219
89.3333	2.5468
89.4	2.55742
89.4667	2.5637
89.5333	2.55315
89.6	2.5501
89.6667	2.55117
89.7333	2.54934
89.8	2.54518
89.8667	2.55104
89.9333	2.54237
90	2.54667
90.0667	2.53922
90.1333	2.54424
90.2	2.5354
90.2667	2.53509
90.3333	2.52342
90.4	2.52342
90.4667	2.51513
90.5333	2.50608
90.6	2.5091
90.6667	2.51119
90.7333	2.51669
90.8	2.51038
90.8667	2.51385
90.9333	2.52886
91	2.52936
91.0667	2.52875
91.1333	2.52219
91.2	2.5227
91.2667	2.52618
91.3333	2.51632
91.4	2.51349
91.4667	2.5227
91.5333	2.52023
91.6	2.53078
91.6667	2.52541
91.7333	2.53093
91.8	2.5446
91.8667	2.54779
91.9333	2.54759
92	2.54741
92.0667	2.55251
92.1333	2.55581
92.2	2.55363
92.2667	2.56214
92.3333	2.5702
92.4	2.56422
92.4667	2.57741
92.5333	2.56843
92.6	2.56186
92.6667	2.57001
92.7333	2.55891
92.8	2.55645
92.8667	2.54806
92.9333	2.54226
93	2.54942
93.0667	2.54538
93.1333	2.54321
93.2	2.53328
93.2667	2.53374
93.3333	2.52724
93.4	2.51971
93.4667	2.53242
93.5333	2.5326
93.6	2.52749
93.6667	2.5294
93.7333	2.53223
93.8	2.54415
93.8667	2.54198
93.9333	2.54718
94	2.55139
94.0667	2.55138
94.1333	2.54709
94.2	2.5485
94.2667	2.55906
94.3333	2.54942
94.4	2.55806
94.4667	2.56618
94.5333	2.5622
94.6	2.56133
94.6667	2.56224
94.7333	2.55069
94.8	2.55294
94.8667	2.55047
94.9333	2.55682
95	2.5548
95.0667	2.55112
95.1333	2.54256
95.2	2.54738
95.2667	2.55349
95.3333	2.54388
95.4	2.54806
95.4667	2.55261
95.5333	2.54045
95.6	2.54083
95.6667	2.54073
95.7333	2.55322
95.8	2.54758
95.8667	2.54603
95.9333	2.53904
96	2.54315
96.0667	2.54318
96.1333	2.54548
96.2	2.53705
96.2667	2.53814
96.3333	2.53485
96.4	2.54492
96.4667	2.53735
96.5333	2.5425
96.6	2.53335
96.6667	2.53294
96.7333	2.51959
96.8	2.52222
96.8667	2.52323
96.9333	2.51917
97	2.53067
97.0667	2.51804
97.1333	2.52964
97.2	2.53715
97.2667	2.5377
97.3333	2.55171
97.4	2.53685
97.4667	2.53091
97.5333	2.52545
97.6	2.52313
97.6667	2.51505
97.7333	2.51585
97.8	2.51716
97.8667	2.51537
97.9333	2.50559
98	2.51146
98.0667	2.51979
98.1333	2.52377
98.2	2.51298
98.2667	2.52968
98.3333	2.52308
98.4	2.52546
98.4667	2.53734
98.5333	2.54965
98.6	2.54721
98.6667	2.54941
98.7333	2.55259
98.8	2.55391
98.8667	2.55052
98.9333	2.56456
99	2.56793
99.0667	2.56395
99.1333	2.56952
99.2	2.57086
99.2667	2.57067
99.3333	2.57071
99.4	2.56575
99.4667	2.57019
99.5333	2.56765
99.6	2.58567
99.6667	2.57556
99.7333	2.56512
99.8	2.5652
99.8667	2.57171
99.9333	2.57205
100	2.56062
100.067	2.57518
100.133	2.57933
100.2	2.57469
100.267	2.57229
100.333	2.57705
100.4	2.57195
100.467	2.56876
100.533	2.56664
100.6	2.55775
100.667	2.55799
100.733	2.55018
100.8	2.54115
100.867	2.54393
100.933	2.53912
101	2.55091
101.067	2.54771
101.133	2.53735
101.2	2.54116
101.267	2.53968
101.333	2.55661
101.4	2.56468
101.467	2.55958
101.533	2.55426
101.6	2.55877
101.667	2.5709
101.733	2.56983
101.8	2.57019
101.867	2.56638
101.933	2.55756
102	2.561
102.067	2.56724
102.133	2.56002
102.2	2.56365
102.267	2.55588
102.333	2.55
102.4	2.55557
102.467	2.55143
102.533	2.54597
102.6	2.55274
102.667	2.5438
102.733	2.54698
102.8	2.54097
102.867	2.54341
102.933	2.53557
103	2.54041
103.067	2.54306
103.133	2.55016
103.2	2.54524
103.267	2.54616
103.333	2.53509
103.4	2.52557
103.467	2.51946
103.533	2.52528
103.6	2.52438
103.667	2.53533
103.733	2.53515
103.8	2.53642
103.867	2.5444
103.933	2.53723
104	2.55519
104.067	2.55618
104.133	2.55548
104.2	2.56355
104.267	2.55815
104.333	2.5428
104.4	2.54751
104.467	2.54424
104.533	2.54484
104.6	2.53658
104.667	2.53341
104.733	2.52688
104.8	2.51701
104.867	2.52974
104.933	2.53441
105	2.53878
105.067	2.53594
105.133	2.55033
105.2	2.53875
105.267	2.54586
105.333	2.53488
105.4	2.53974
105.467	2.53043
105.533	2.52977
105.6	2.52315
105.667	2.53411
105.733	2.53141
105.8	2.53917
105.867	2.53621
105.933	2.53241
106	2.5339
106.067	2.5266
106.133	2.533
106.2	2.53134
106.267	2.52426
106.333	2.52672
106.4	2.51863
106.467	2.50906
106.533	2.51638
106.6	2.51348
106.667	2.52292
106.733	2.51195
106.8	2.50119
106.867	2.49991
106.933	2.49779
107	2.50624
107.067	2.50098
107.133	2.50353
107.2	2.49849
107.267	2.50558
107.333	2.49835
107.4	2.49867
107.467	2.50841
107.533	2.51041
107.6	2.51826
107.667	2.50546
107.733	2.50981
107.8	2.51247
107.867	2.51895
107.933	2.52675
108	2.51625
108.067	2.52191
108.133	2.51991
108.2	2.51468
108.267	2.51468
108.333	2.5118
108.4	2.51327
108.467	2.52267
108.533	2.51855
108.6	2.50697
108.667	2.5064
108.733	2.51881
108.8	2.50609
108.867	2.50912
108.933	2.51805
109	2.52348
109.067	2.52667
109.133	2.52366
109.2	2.51905
109.267	2.50742
109.333	2.52053
109.4	2.51735
109.467	2.52616
109.533	2.5255
109.6	2.51706
109.667	2.52678
109.733	2.53365
109.8	2.53386
109.867	2.53051
109.933	2.52475
110	2.51212
110.067	2.51694
110.133	2.51556
110.2	2.51543
110.267	2.53037
110.333	2.53088
110.4	2.52721
110.467	2.52382
110.533	2.52559
110.6	2.52866
110.667	2.52482
110.733	2.51847
110.8	2.52404
110.867	2.52957
110.933	2.53608
111	2.53873
111.067	2.53862
111.133	2.53111
111.2	2.52334
111.267	2.51151
111.333	2.51329
111.4	2.51846
111.467	2.52405
111.533	2.52705
111.6	2.52141
111.667	2.52038
111.733	2.51861
111.8	2.5151
111.867	2.50707
111.933	2.49939
112	2.50101
112.067	2.50454
112.133	2.50487
112.2	2.49839
112.267	2.50114
112.333	2.50023
112.4	2.49904
112.467	2.50642
112.533	2.50241
112.6	2.50692
112.667	2.5039
112.733	2.50025
112.8	2.50306
112.867	2.50446
112.933	2.50531
113	2.51009
113.067	2.51438
113.133	2.51803
113.2	2.51013
113.267	2.512
113.333	2.50663
113.4	2.50294
113.467	2.49185
113.533	2.5088
113.6	2.5113
113.667	2.50681
113.733	2.52117
113.8	2.52881
113.867	2.50006
113.933	2.50358
114	2.50506
114.067	2.51237
114.133	2.51367
114.2	2.50869
114.267	2.51785
114.333	2.52832
114.4	2.53119
114.467	2.52505
114.533	2.51051
114.6	2.51075
114.667	2.51912
114.733	2.51615
114.8	2.52846
114.867	2.53281
114.933	2.54826
115	2.55273
115.067	2.54364
115.133	2.54003
115.2	2.55103
115.267	2.56255
115.333	2.55587
115.4	2.55046
115.467	2.55714
115.533	2.55597
115.6	2.56221
115.667	2.55027
115.733	2.57111
115.8	2.57973
115.867	2.5704
115.933	2.56728
116	2.56695
116.067	2.56828
116.133	2.56686
116.2	2.56795
116.267	2.56644
116.333	2.56893
116.4	2.55791
116.467	2.55394
116.533	2.55772
116.6	2.55629
116.667	2.55295
116.733	2.54108
116.8	2.534
116.867	2.54091
116.933	2.53732
117	2.53608
117.067	2.53252
117.133	2.5427
117.2	2.53901
117.267	2.53607
117.333	2.54799
117.4	2.55615
117.467	2.55565
117.533	2.56149
117.6	2.5513
117.667	2.55962
117.733	2.55564
117.8	2.55978
117.867	2.55265
117.933	2.55274
118	2.55692
118.067	2.56252
118.133	2.55124
118.2	2.55352
118.267	2.55595
118.333	2.55614
118.4	2.54554
118.467	2.55267
118.533	2.54617
118.6	2.5553
118.667	2.55687
118.733	2.55733
118.8	2.55758
118.867	2.56284
118.933	2.57498
119	2.57552
119.067	2.5814
119.133	2.58521
119.2	2.58381
119.267	2.57369
119.333	2.56736
119.4	2.58779
119.467	2.57793
119.533	2.57561
119.6	2.56821
119.667	2.57355
119.733	2.55956
119.8	2.55504
119.867	2.55804
119.933	2.55668
120	2.56171
120.067	2.56231
120.133	2.56366
120.2	2.56044
120.267	2.55218
120.333	2.56154
120.4	2.56505
120.467	2.55416
120.533	2.54804
120.6	2.55593
120.667	2.55223
120.733	2.55028
120.8	2.55652
120.867	2.54401
120.933	2.54572
121	2.54803
121.067	2.5566
121.133	2.5553
121.2	2.54912
121.267	2.5536
121.333	2.55496
121.4	2.56328
121.467	2.56661
121.533	2.56501
121.6	2.56679
121.667	2.56255
121.733	2.55306
121.8	2.54578
121.867	2.54779
121.933	2.53759
122	2.5469
122.067	2.54328
122.133	2.52802
122.2	2.55475
122.267	2.55815
122.333	2.54876
122.4	2.55783
122.467	2.56741
122.533	2.56249
122.6	2.56036
122.667	2.55271
122.733	2.54836
122.8	2.53899
122.867	2.53483
122.933	2.53834
123	2.53118
123.067	2.54037
123.133	2.54475
123.2	2.54288
123.267	2.54496
123.333	2.54629
123.4	2.55358
123.467	2.54731
123.533	2.56065
123.6	2.5622
123.667	2.56423
123.733	2.56425
123.8	2.56008
123.867	2.55774
123.933	2.55925
124	2.54904
124.067	2.54975
124.133	2.5464
124.2	2.54476
124.267	2.52657
124.333	2.53607
124.4	2.53322
124.467	2.53126
124.533	2.5403
124.6	2.53378
124.667	2.53394
124.733	2.53619
124.8	2.53791
124.867	2.53266
124.933	2.54356
125	2.52351
125.067	2.52418
125.133	2.53617
125.2	2.54052
125.267	2.52663
125.333	2.52279
125.4	2.50706
125.467	2.50499
125.533	2.49649
125.6	2.49829
125.667	2.48839
125.733	2.49025
125.8	2.48887
125.867	2.49876
125.933	2.50323
126	2.51106
126.067	2.51079
126.133	2.50752
126.2	2.49914
126.267	2.49404
126.333	2.48396
126.4	2.49266
126.467	2.48767
126.533	2.48445
126.6	2.48432
126.667	2.50363
126.733	2.50423
126.8	2.49309
126.867	2.50412
126.933	2.50197
127	2.52042
127.067	2.52246
127.133	2.53038
127.2	2.52683
127.267	2.53119
127.333	2.51382
127.4	2.52114
127.467	2.52053
127.533	2.51654
127.6	2.53397
127.667	2.51605
127.733	2.52727
127.8	2.51329
127.867	2.50639
127.933	2.51873
128	2.51289
128.067	2.52661
128.133	2.52206
128.2	2.51146
128.267	2.52322
128.333	2.52363
128.4	2.51508
128.467	2.52598
128.533	2.51064
128.6	2.512
128.667	2.51503
128.733	2.5257
128.8	2.51702
128.867	2.52388
128.933	2.5131
129	2.50189
129.067	2.5003
129.133	2.50413
129.2	2.50684
129.267	2.50905
129.333	2.5015
129.4	2.49777
129.467	2.50135
129.533	2.49363
129.6	2.50303
129.667	2.50981
129.733	2.50964
129.8	2.5147
129.867	2.52589
129.933	2.5338
130	2.52623
130.067	2.52595
130.133	2.51574
130.2	2.52154
130.267	2.51737
130.333	2.50179
130.4	2.51179
130.467	2.51107
130.533	2.52053
130.6	2.51728
130.667	2.53012
130.733	2.5343
130.8	2.52269
130.867	2.53445
130.933	2.52512
131	2.52234
131.067	2.50992
131.133	2.5265
131.2	2.52045
131.267	2.51904
131.333	2.51278
131.4	2.51342
131.467	2.50691
131.533	2.50646
131.6	2.52062
131.667	2.51039
131.733	2.51429
131.8	2.51427
131.867	2.52744
131.933	2.51743
132	2.51758
132.067	2.50803
132.133	2.51948
132.2	2.5204
132.267	2.52062
132.333	2.50525
132.4	2.51185
132.467	2.51403
132.533	2.52304
132.6	2.51827
132.667	2.50766
132.733	2.51303
132.8	2.51667
132.867	2.51739
132.933	2.51323
133	2.51606
133.067	2.51443
133.133	2.52379
133.2	2.52811
[truncated: 28,001 more rows]
